# Supplementary material for: Optimal transport- and kernel-based early detection of mild cognitive impairment patients based on magnetic resonance and positron emission tomography images
Source: Alzheimers Res Ther. 2022 Jan 7;14:4. doi: 10.1186/s13195-021-00915-3 (PMC8742368; doi:10.1186/s13195-021-00915-3)
Supplement: Supplementary file 1 — Additional file 1 This csv file contains the pre-processed FDG features from [18]. Label 1, 3, 4, 5 correspond to NC, E-MCI, L-MCI and AD subjects respectively. [file 13195_2021_915_MOESM1_ESM.csv]

	0	1	2	3	4	5	6	7	8	9	10	11	12	13	14	15	16	17	18	19	20	21	22	23	24	25	26	27	28	29	30	31	32	33	34	35	36	37	38	39	40	41	42	43	44	45	46	47	48
0	0.6761073921708981	0.622983551356939	0.4057053337126381	0.37808739132496805	0.39570393161060435	0.4050285074192119	0.3244725680259619	0.3625814845794646	0.4488053189702861	0.4393165245489179	0.5538876489855851	0.5956701431718723	0.6231926995406813	0.5940252573155168	0.5232775478640699	0.4623345583000271	0.5571060367001311	0.5202708471220472	0.5412116726495962	0.5481945231433976	0.18389277894076655	0.16695934244928332	0.45981443363391017	0.43179161298623125	0.5067741071994503	0.4097535134283534	0.4892270201076989	0.4547007369178991	0.4269658273564929	0.44094727347971957	0.3932839988845364	0.32053589920813097	0.3399407920479743	0.3518023674149293	0.39166162653653025	0.37023851824941734	0.41409774985689357	0.3723622717208142	0.37868043602821333	0.3595002358900828	0.44665104786742243	0.45923392797048	0.377158951292215	0.3823723499582613	0.40258972139293925	0.3727428285045519	0.31128730498221413	0.3246059333755502	0.35114252210725455
1	0.6399032301604498	0.601367603017028	0.4220979593685288	0.4103608888846474	0.40742404386721176	0.4273887712905475	0.39717008651877056	0.4375808295844729	0.4332343740431926	0.39260308378590375	0.5479204687702646	0.5991075267818056	0.6824268778384185	0.6468694933197457	0.4895832439584594	0.4350135453255781	0.5327840813365083	0.5160208491082664	0.5420495764654556	0.5417900064996591	0.19931745390915245	0.18140534146999004	0.49904858181053635	0.46732210952441433	0.49973691426906025	0.41357571649238933	0.4542389727408797	0.43151696266743006	0.4218853462300736	0.4302668704865112	0.4455097525686111	0.3612860511023974	0.3841655912455064	0.42472802487762107	0.35957961484343937	0.3770520162035039	0.41335972466099485	0.39266236732723203	0.3622251560809031	0.35636961077662	0.4646652832253787	0.4511775547975136	0.35808136374188176	0.3717624019540445	0.4159004263118404	0.37840430249358126	0.30224556823961224	0.30990077244173986	0.3188844367351937
2	0.6286229404524153	0.5835013665941454	0.3928079272346594	0.35997134341273235	0.39721005600241344	0.3835431934939555	0.35907141030664913	0.3898341837116266	0.44666574085132515	0.38475365073992657	0.5538955873281036	0.5748971444096787	0.6734893025034389	0.6260671316347859	0.48946735494283455	0.3896856138067264	0.537586338746437	0.47760290170096986	0.46801031061272635	0.49151796193424124	0.18344890038551537	0.20325335572996625	0.5086486923640103	0.43128849687681703	0.4739801094268694	0.34161251938406956	0.4347253101458805	0.4053782098788431	0.44465355230241893	0.4404466893704222	0.37888170059972737	0.3075585146689851	0.3824387823504122	0.3610597121940724	0.38027449708446015	0.3738740818507511	0.40450740646708366	0.3726912757109428	0.35579359528716	0.3209606180349031	0.4359764255086621	0.4368230591563189	0.32549295834179937	0.3344634694842676	0.3797067835475076	0.3610735000792114	0.3011386937203544	0.30830657594516003	0.33021961186532955
3	0.6452178911516371	0.5807690593565101	0.38627590535612405	0.3588159735334443	0.3626064263701636	0.359750055803278	0.3598488555589282	0.39292083168860537	0.399725336978494	0.36873253755886953	0.5489397328569567	0.5940902530196815	0.67748620918307	0.6335345693629808	0.4568599411775295	0.3392382575789646	0.5143045616980013	0.4433277819243272	0.4500201504387431	0.46788663233086486	0.15233047223251073	0.14707799979328715	0.4763676559514099	0.39351160065071533	0.4639984426861395	0.33120707512348246	0.4535971646330637	0.3991837009033553	0.4349239626847367	0.4092464100718015	0.3995684875038889	0.3273437980642123	0.3398718982840824	0.358267084977668	0.33891108012322735	0.31646743401831406	0.38786668885604586	0.33779911562613657	0.32292515461519944	0.2798626516475919	0.4096889079522098	0.4263574716212471	0.3319687222373721	0.332316143276303	0.35776446357595143	0.3298458327360195	0.29359953176313125	0.2964749001944004	0.33979252983404445
4	0.614377873932082	0.5934554157851398	0.3997211524555873	0.36754009767372114	0.4048437325249986	0.3775620351272409	0.3900368899654693	0.39303086028807943	0.42385781824002494	0.3771394205551502	0.5267024316224939	0.5805320409801306	0.6432777932471238	0.6270829288756424	0.47280420521173233	0.4099973309554225	0.5356194696242529	0.5011806328077963	0.4710763476981303	0.49118358328665157	0.22760177679371774	0.1757503919749547	0.4869531507272139	0.4413873602530962	0.4988369593367288	0.4034277062052864	0.4378001404527817	0.42696463372377896	0.34088619689138344	0.35059297979951043	0.3610697433609903	0.28789179343538607	0.34038309335351274	0.34411647364366516	0.3596180179312717	0.3736699944993216	0.41110071510353013	0.37005298742514864	0.34139249775441805	0.3201338272685206	0.44156859382367425	0.4468016977777493	0.33345551089986514	0.3528460390092399	0.37084116779758114	0.35550847876119307	0.294443604498576	0.2906571151171675	0.3060986835739106
5	0.6551334048993893	0.5986623998842587	0.3946394213283871	0.38328509419653917	0.3853244490309315	0.37724216605558264	0.28581157567657484	0.3322080960268455	0.3965944383512931	0.3797959464600679	0.5111263423549588	0.5631874643732672	0.6051353405622382	0.5866652079193176	0.44202653508486184	0.36777240223489616	0.5080999372951633	0.45045597467251275	0.43373561178831077	0.4421772560132705	0.17868222545005666	0.16483509882652592	0.40694700051962795	0.3767233279350181	0.432748075065794	0.3382563992656203	0.4658470333915239	0.4389616406319338	0.4360373441888931	0.43449459947424013	0.38093821362297053	0.30824495324555024	0.36319971202636164	0.3640116763448664	0.37237877069905884	0.37432137269623955	0.3918078782679621	0.3704179907229449	0.36696052054915257	0.33227199089246545	0.4512696580752746	0.4579015446787152	0.35375376292976746	0.3549682640113587	0.39889145611670224	0.3743332955130192	0.3241233813550279	0.3294480049595942	0.35394798776327396
6	0.6444280584105113	0.6000204336647438	0.4163285997199325	0.3866898447149698	0.4197161469062688	0.4107337325270795	0.3187859920674264	0.31943965065996666	0.40746115583211223	0.408279963126102	0.547376796881066	0.6133249444816655	0.6762946560535495	0.6524661863995945	0.46774021819549183	0.4209588601079348	0.5366347257778967	0.5141218047332641	0.5434514316511503	0.5395866613280919	0.18092183860608016	0.1532562449110937	0.466049649711734	0.44072959236314874	0.4732789207360664	0.3802391542674713	0.4632985632387432	0.4182292500526219	0.4422960299769287	0.4311660881402711	0.3853643553340178	0.3070229492876014	0.36049130228870324	0.36784540372561164	0.3433748884686198	0.3639439325748239	0.39922428408779675	0.3591865368772557	0.3445798691781302	0.3278020965237616	0.40466624362845255	0.4158039346417491	0.3527768431396497	0.36672417750819086	0.36348316441659223	0.3403696241316208	0.31650562455550096	0.3208919795714757	0.3234437929825619
7	0.6545784218980419	0.6178132290031109	0.41277981323351487	0.36844659804031904	0.374870828767042	0.34977950536991775	0.3523597059092544	0.34915729675058654	0.41111389324384184	0.41620879465402816	0.5288097937333854	0.601412736936604	0.651852352984141	0.6483417789503062	0.5089737766748228	0.44675851243771664	0.5398622710569421	0.5295363105785719	0.48772716443091313	0.49300847867110487	0.1987256492012378	0.22754980861597696	0.4437584057821633	0.4490008060023908	0.5090177695860291	0.3871014831338466	0.523298068430724	0.4824179702914958	0.45683293486566084	0.44603942812859493	0.3824174228327268	0.2985106573729149	0.33043793310661407	0.31849490665799246	0.37223455854611875	0.39122825703089775	0.41666611702009027	0.3701887072014878	0.3734393831858181	0.3363040298567987	0.4837580162530062	0.49918451109858036	0.34831977761066957	0.36217233302612817	0.41450762967911997	0.3869856902977574	0.29387736843928547	0.30450137760345175	0.35560954806881967
8	0.6773039354248918	0.6433827550783411	0.4938759682103691	0.4471473466874707	0.5106395373187553	0.46667893426052043	0.27572859066612165	0.25707879041204185	0.48621593077072073	0.48672993474546744	0.5381405533753512	0.6301540088139754	0.6541500808492656	0.6484043480502932	0.4638878762063189	0.4220528406729266	0.5571908883421341	0.5274156901162855	0.5724313756824703	0.5887872759671317	0.2080141307311719	0.18816700962033436	0.44721065038872065	0.46709377095644705	0.49413161313650805	0.3874435222260147	0.5189359480481022	0.4665421725000599	0.5145271412532318	0.4724060159130973	0.4779776140186661	0.38357451205279114	0.4384691629985763	0.424636117004314	0.3370569747770544	0.350327640524489	0.396058571431619	0.390387170575851	0.3513209548956554	0.3362235836869342	0.42896281042526707	0.4479287767324159	0.36780462164646	0.40462841850889025	0.3418545000039182	0.338503193884669	0.3271332778508843	0.3393190699352703	0.36335172004346106
9	0.6587054884183753	0.5921971798121164	0.41840258801258695	0.35185384377933027	0.4393601522444568	0.4205676637366324	0.25778822625043424	0.26996762017413367	0.4213778158551421	0.4060080248388046	0.5134049494389953	0.5627138403661521	0.6250118622404561	0.6124859817094497	0.4532729264059249	0.4443027952890205	0.5316671401791262	0.5065555794717453	0.4964021273455091	0.4902388573186946	0.18311977279303546	0.1698637723709885	0.4057959474189597	0.42459994262611156	0.43683991967616964	0.3937812963126298	0.4315252381238227	0.41181954644655994	0.4855962902766964	0.45090013769950676	0.3967303800714639	0.34121637860651394	0.32653962210351356	0.3107241452083998	0.35195703769930714	0.3761553443823273	0.3625588083836438	0.3434009954872819	0.3452684807185601	0.3260138206231813	0.38399884793799394	0.3999118724771499	0.3633782250526038	0.36450276350115585	0.3631892454290464	0.3485297116157758	0.3306714576610639	0.3263268384314442	0.3390844763602386
10	0.6306788346863508	0.6081843315791131	0.43282804862563257	0.40986372124495635	0.450322140260065	0.41944541590343354	0.33454197449880335	0.3436422948642277	0.4530690345284027	0.3986397393630114	0.5535106450568518	0.5930274207815396	0.6512561432351014	0.6247709337728229	0.5034007489194586	0.4315855209952602	0.5432535933844229	0.4937229362005222	0.46378805738465917	0.48549262561749434	0.1613758879494001	0.18388072825753937	0.4808071982651929	0.4458079158677345	0.5131272851767217	0.3916762562608091	0.48958771913552146	0.4430941995058575	0.5175114293720754	0.5071990474155396	0.45797970342727434	0.36902008206300113	0.45254244799085475	0.4737980368067777	0.3724396455848504	0.36492122931940874	0.4207586675634216	0.362498037610526	0.3793643378654666	0.33026592957714707	0.4295503064340121	0.4356266750904835	0.38922594818611667	0.39248781475203	0.39666541491320384	0.360907423807086	0.34998427428029305	0.3724374513861874	0.37755138518636255
11	0.6554852819137696	0.6035467212978561	0.44317978981882367	0.42540659616904003	0.5256478394434181	0.4793083677890235	0.3814111742752701	0.3827292357789207	0.4509942132899016	0.5107439180794333	0.621910098849244	0.6921005287055771	0.7282827653579543	0.6988133695700164	0.5346941930956889	0.46198138279988793	0.5659130998594007	0.5125318600555342	0.4645015558196308	0.5131338706523104	0.2536425175751484	0.2394608635357666	0.5748320011966145	0.5296935065283165	0.5478927674662356	0.4324717672241637	0.5114824182008829	0.4575095630793719	0.5142884554651964	0.49222252724706633	0.45011747230761895	0.37143551601074	0.46728057273623463	0.45183638962356876	0.3663828570074934	0.4070100806459047	0.4503621656117844	0.4361036244215402	0.37797660626667784	0.3604764780556381	0.505018224872089	0.5079223867693821	0.3865055414365778	0.3979365050120581	0.44408479170402815	0.4288348652660674	0.3384030346504112	0.3504830953233887	0.3901769148241731
12	0.6063107336322525	0.5437579060606498	0.3971671962968024	0.3631106440812757	0.37808071505160895	0.37364768171428	0.30201533199458286	0.33837053664675865	0.4260847914088625	0.40945379188842473	0.5496241605067254	0.5943295274677709	0.6549441623951967	0.5868624952507473	0.4087273860169242	0.3449903272931886	0.4409177978130949	0.4208558054766116	0.3722989178565007	0.3946574318614667	0.18194239613039953	0.15428585025508368	0.4337867424665144	0.3979606226377307	0.44719876523881646	0.3224997612684476	0.45005212816270135	0.40472809011842786	0.42736973051927035	0.4061001113563637	0.37387777059242794	0.2843439005498858	0.3379795824337968	0.3256830448444256	0.31961798645956363	0.3235495170445709	0.3696385090015943	0.33708062043141157	0.3316544470077312	0.31316509591081776	0.42287484723084945	0.41461525558354323	0.35447953438699337	0.3583053854860518	0.3583307295494598	0.309013193691408	0.31587064591227093	0.31368145275377896	0.35038482506609814
13	0.6441391369019739	0.6037336020767972	0.41896780737984207	0.3930225975724993	0.43007733143613597	0.40456497097469424	0.38267882300075834	0.3839447815076701	0.45577672325535684	0.4371713255103795	0.56903137001235	0.6139771848788472	0.6417039560775943	0.6352011766052338	0.4332891307800392	0.37046648002825944	0.4992974782575567	0.4541181979478124	0.4804570122780925	0.5086215766664062	0.16959861629471545	0.16510157234592437	0.4554875546357761	0.4118514811338722	0.44327026905608075	0.3581400541564259	0.4881174058732637	0.4555631184884648	0.4689155650155447	0.4687499529082128	0.4363584352014498	0.34811137203237114	0.3993295930140192	0.3986412773993866	0.3688256331614624	0.3690644629346495	0.4225233791680138	0.35148243650650085	0.38642418895603303	0.33464989190650857	0.4521638184077769	0.45639498001628076	0.3717019685671466	0.37158362602261064	0.403153670185347	0.36198273403983494	0.31683928499206687	0.329179307033436	0.357247389757658
14	0.5199222201054026	0.5158073799854195	0.3830640413199482	0.37111689543412407	0.3602330064998956	0.3672042528236773	0.2694304472377156	0.2983260429853034	0.37030875388198364	0.3365676517969855	0.4699724008647596	0.5236252555903994	0.5840084345300721	0.5839559261507604	0.41927828648542803	0.3526299990579786	0.4756201805279028	0.4370054259388978	0.40691070660494355	0.4109636345654399	0.17363491460046546	0.14999764925072628	0.39841749785995706	0.4053966576836744	0.42477392168833755	0.3264147221762796	0.40491124854532307	0.3654368879098638	0.4071095241316994	0.3934465235718614	0.37517257940648857	0.3232770458700095	0.3329393525418346	0.33557083449810415	0.31145457022862794	0.30830513355097966	0.36129605459006553	0.33108815705704836	0.3321828752978939	0.2918035420806822	0.3724860530585886	0.3938979899497077	0.322353690351203	0.32041830000328975	0.35367785922466155	0.3339036901044965	0.277008736500672	0.2762317604219604	0.3126446530914567
15	0.6999202473800048	0.6327222465883983	0.48999071226906543	0.4736587647443705	0.4702077377123768	0.47569879196658454	0.3828460521122295	0.39216880098499884	0.5582458927816617	0.4313042007896231	0.6158747700047275	0.6377277388213566	0.7118272937743648	0.6798671338070842	0.5189899799242566	0.46460847194912025	0.5979361734102568	0.5615919982247972	0.5796123792060685	0.5462730555438724	0.22091814934794543	0.18872394928832245	0.4971460870347324	0.48703634992203343	0.5341183976184709	0.43314108541058544	0.5296499969211615	0.48203002984700644	0.5132001120234267	0.5007263007588023	0.5018304967115097	0.3891980557312237	0.42823039617607606	0.44643663621162405	0.46088867703539504	0.4417154557224964	0.4951976984135106	0.42824349552822	0.4570448129416845	0.3851624351556913	0.4758345973539142	0.49817732864101133	0.43854357507938874	0.4472675062211075	0.4213777220902106	0.35109565646840774	0.38728349550416746	0.40995455751897275	0.39628128299532756
16	0.6474431589281501	0.6237200427114534	0.49539615830926015	0.45627309814154093	0.5135702298559046	0.4864055695224645	0.2525127728739654	0.2969963755309959	0.50119098822851	0.5185688896987989	0.6307938553435293	0.6954425930378872	0.7126951901536704	0.701670531220715	0.5262128511065158	0.4280143633648797	0.5673522624236382	0.5096037454385558	0.5062244998509509	0.4734634852913502	0.1929708097002401	0.1967846282450073	0.5214970018736012	0.5016106851216149	0.5233144598666772	0.42165713518270714	0.48228280301024196	0.4498714855268099	0.5306085667414996	0.48926545501989255	0.49963273099226724	0.4185140787759298	0.41364443344610763	0.42428810290227104	0.386333943315928	0.41812078859556984	0.41752245295560664	0.4022632581201355	0.39365669198420306	0.3788409652188107	0.48545479166890354	0.48156522886004893	0.42654931994338807	0.4270057460127574	0.4165501272913541	0.37378143501911554	0.3814886879457946	0.37947518568718336	0.36982884188507226
17	0.5832023039399458	0.5576831619325124	0.40385414074824166	0.38159809673808165	0.4279937378631867	0.40630496633679375	0.2701121241484772	0.26925182980224655	0.4203224782630548	0.38093348226785273	0.5393425841804231	0.597739936864617	0.6307939994340304	0.6570907241854975	0.4888849134221654	0.4124262661365081	0.5347298840254823	0.47821440754627753	0.48216904339248917	0.4797817792772543	0.17663571098067304	0.16261091943484954	0.4620714484344395	0.40429471051605914	0.5077529582768321	0.3859708482504449	0.3904068153378612	0.362637930117717	0.4014944571911512	0.38892502935874607	0.3790297680984364	0.30718822275429863	0.37954841316832305	0.36510821512645325	0.314276167161959	0.32217040630682503	0.38574923939937716	0.3363624460351749	0.3249451092948479	0.29632155136794025	0.41447919813321576	0.4234616356131502	0.33201389281281923	0.33780962500220485	0.3595372488100353	0.33104056624534806	0.2832104376041389	0.28422597397713606	0.2941913669515873
18	0.6343768689045584	0.5719138042693355	0.406977193431297	0.3731201009484595	0.4087592138413405	0.39698377589380585	0.36375407032494184	0.36784646698849466	0.4209910081594205	0.39213270456069105	0.5354323976697414	0.5818559053844273	0.6605305715929505	0.6408951452911498	0.5332697264752168	0.47272455782162276	0.5507570192199501	0.500413421223112	0.5140254127678743	0.502857897319542	0.16366800713937424	0.13972904586532284	0.5063441087519243	0.47256363433272636	0.5851074630463675	0.4369937090472315	0.4638637783550034	0.4178255963449958	0.45824978584219633	0.4594563063421854	0.40327165677992904	0.33495879081919205	0.3692564740016769	0.36174187845390665	0.37762549562386594	0.3570765531730595	0.40183888006806545	0.3687538822900568	0.36000985736291347	0.3144087929205517	0.41837597874027926	0.4334294153538464	0.3393921742045258	0.3385599880338625	0.37063488425399177	0.3515581725666507	0.2965291886291059	0.2961856091072778	0.35426579175204215
19	0.5543268569334293	0.5259045866662877	0.3611467605504595	0.3626665938299412	0.41547335278888814	0.3912286958129057	0.16985475973278974	0.20455365956433838	0.4149793633474762	0.3544425723611899	0.4999749802440671	0.49263776841679374	0.5433847808252208	0.49430935784465396	0.37908996362177144	0.300917220752602	0.4465211358624742	0.37353429690173734	0.393006795055528	0.3920923606288172	0.1737763530425366	0.13786968218550366	0.36166974546467856	0.31308688218572356	0.3785582648164937	0.28174162233706007	0.3825421054135817	0.339102304064217	0.33307460621461576	0.32297415114515554	0.3540645341512341	0.3131910893080214	0.3621878722732603	0.3703592433305391	0.2995972300842118	0.3268661101646634	0.316706476351402	0.2515352709466058	0.3093546351177526	0.27419678830418726	0.31754123564594267	0.3443477313578842	0.29008049621896304	0.3045769699944705	0.2558779942351635	0.20872308397645484	0.26341261741431843	0.27833574247331	0.25393112326836487
20	0.6538082819137697	0.6348827212978562	0.45974578981882364	0.38411059616904003	0.472854839443418	0.4191143677890235	0.4558361742752701	0.41456123577892073	0.44962221328990154	0.4306689180794334	0.608460098849244	0.6468175287055772	0.7122137653579543	0.6708333695700164	0.5056901930956889	0.4340543827998879	0.5316870998594008	0.4737408600555343	0.5700205558196307	0.5479758706523103	0.23071751757514838	0.20081386353576658	0.5467190011966145	0.47910950652831646	0.5366917674662356	0.4043597672241637	0.5546124182008829	0.5032185630793719	0.48387045546519636	0.47496952724706637	0.46305147230761895	0.35280651601074	0.4280105727362346	0.38254738962356877	0.3883498570074934	0.3590110806459047	0.48035816561178435	0.41494462442154023	0.3864776062666779	0.3137764780556381	0.5241392248720891	0.534797386769382	0.3593865414365778	0.34796850501205806	0.45246079170402814	0.4074388652660674	0.2950270346504112	0.31912809532338876	0.3714799148241731
21	0.526868097119783	0.4552027013990168	0.37944940981038466	0.34535639740662494	0.29310439691238216	0.30142445455711825	0.26230004583641087	0.2581171827373786	0.3469635288205921	0.32771062341635093	0.4579551573590448	0.48901431992270944	0.5395658593257883	0.492552087801459	0.395628944496255	0.3159729796229704	0.4418993430921402	0.3878683113219193	0.3833546506362636	0.3753242492044797	0.16273820672555717	0.15667641395996695	0.36595749853694365	0.32055283627697273	0.38785161408877916	0.290808090134823	0.4040726333546821	0.36726381035730177	0.3942396354080026	0.37411245134468757	0.351279838091137	0.28654860863519926	0.2894702132517076	0.2797255477768065	0.3012096565370625	0.3153918415006448	0.3311103419338878	0.27546779075564365	0.30346196101541917	0.27781302924385487	0.3683136198554031	0.36555083204037453	0.3137534688580133	0.3146595410039891	0.30981719481198744	0.29607925985754463	0.2502533897960554	0.24572985078575496	0.3069595801523559
22	0.6017806381421374	0.5473999085297443	0.4266985967317651	0.40031138737996624	0.3949401507856312	0.39609910395233006	0.2884413708285714	0.32144120507531415	0.41616976909306924	0.3710275813101869	0.5161071359970146	0.5865390145072522	0.6534968499492491	0.6454419340141196	0.5068202318424159	0.4788265971700436	0.5364537115716563	0.5247750763560043	0.4922267845869561	0.511842293865318	0.19555719469058305	0.1674918130308019	0.45275643227993695	0.45510025579963453	0.518230722398567	0.4261237775112666	0.43236725048898095	0.426011892023023	0.4752416048038865	0.47078541793406714	0.4116994815152397	0.3523147736777514	0.3632130706282283	0.3666969408575247	0.3256804539196611	0.29069710235008706	0.3711321751692491	0.32870100432362365	0.28592726459316287	0.2649722615637375	0.41065391427379344	0.40915324378914636	0.3046513942785944	0.31102586795686266	0.37001005021828737	0.3523146889984556	0.2757499983914474	0.2946857526479611	0.3221286679854562
23	0.7084834934458989	0.6459497913279207	0.4072365470368772	0.37180684050459195	0.45177167092811493	0.44781592297006745	0.35383304589096176	0.38103501347371843	0.4502376259357466	0.45681674083326373	0.5964409833917478	0.6492559759618552	0.6967330838946293	0.6635477652939423	0.5009844051424406	0.4134875684228203	0.5613645905834289	0.5105487910564296	0.5400860622757652	0.5793345432858041	0.19093654244737895	0.16001811848062036	0.5443869893942492	0.48154266854648153	0.522813415966531	0.4064702934706847	0.543744600221601	0.5276385838253431	0.5232457013258835	0.5240208111568316	0.46403846665252513	0.3939413812227079	0.40913824145534944	0.4011167403981582	0.35728356000671285	0.37598478570858945	0.4507756434191085	0.3976351006223738	0.3676251211100646	0.33537285497115016	0.500228463021389	0.49971015490105286	0.3514575617479432	0.3462568144765332	0.4295105289726358	0.3964250178103182	0.311912873530534	0.29897334444133394	0.37393336818210704
24	0.6974989623839367	0.6277586196620847	0.4537377064153927	0.4253517642765508	0.45664324038147086	0.452102257571361	0.3743981692037334	0.4144352857420824	0.44851772279317653	0.4039897316459744	0.584796346283692	0.6044311867635999	0.7134698968678181	0.6760565314620117	0.49337933402947304	0.418144439539663	0.5109973806108715	0.48437388559403777	0.5155182270532479	0.5160251535391738	0.19709811644142308	0.19580071301826985	0.5370722358883452	0.4936510250535148	0.5248348970885225	0.4161806564331647	0.4568543343637014	0.4024111780439754	0.4616107421733107	0.44716982553842016	0.39446650908023273	0.31647077039067995	0.40616905608348114	0.39797600695301805	0.4023777516507387	0.4173546616262481	0.4033169605614341	0.3769302248332331	0.3876086187118994	0.3652902972054011	0.42852439950868493	0.4226767975587118	0.3947417660358658	0.41183679921759	0.4042677625964377	0.3849267002104852	0.34632441205694897	0.3559654869489569	0.3520651246841659
25	0.6647811808596714	0.5965802957793928	0.3911219374899934	0.36201051900535935	0.38517941423496194	0.38862563359986996	0.34354853177104966	0.36045447756145166	0.46376597017036136	0.4299159706048467	0.5787316142991176	0.6183326353918085	0.6628937845180497	0.6230189310479408	0.46917783019315434	0.3522161890978163	0.5248153042880728	0.44912172933162364	0.4594144162914724	0.4858916768962827	0.18337402575614778	0.16251298553331092	0.45960454539793605	0.38224221329831265	0.4584752475283304	0.31532527223180223	0.4808038272280628	0.4639674536919423	0.43356975661239133	0.4317275911878905	0.44167153947277255	0.37273733449762464	0.3446217071791766	0.3409823976612167	0.35969519788220666	0.36309836837106685	0.437950007049957	0.3901112072424258	0.39131971540894245	0.3546866443893087	0.45046976566892644	0.4739879672624418	0.3718761276374545	0.38291707574607986	0.43578510634028417	0.40150063515038936	0.3079414062823891	0.32101609669098025	0.35460235470390866
26	0.629612146957021	0.6173068251084057	0.3477367254284227	0.34611759102302264	0.37392336880345217	0.36314048944156435	0.35666746228181334	0.3879535681068396	0.41721134341656574	0.3781857574992977	0.509953437917855	0.5456524560702535	0.5943063993859407	0.5865667437742192	0.4174190882530706	0.347843026295859	0.4749853790661624	0.4336086211171809	0.4221888821386046	0.41420094860062545	0.17708815560340246	0.15579126456518813	0.4484086385863554	0.3939569329746121	0.44526426163680344	0.33612404847253563	0.44590513006882027	0.4166701932460311	0.41617538711391894	0.4129152998228627	0.3481926083635723	0.2706513772647591	0.3047508317176911	0.3194704677789035	0.32988467777627384	0.3465023455871738	0.3647950492389431	0.34093364677668453	0.30988546973904213	0.29775596060244636	0.387775048574567	0.40147454486408674	0.3127686419578254	0.3124837279733654	0.3268352372725259	0.31213634642891974	0.2826141167310071	0.2848323190532155	0.327491173401395
27	0.6409766946074237	0.6033296363071414	0.4247324534622565	0.40144963966845415	0.4044354368957298	0.4164607438521745	0.31597325188869624	0.33030974189969176	0.5014430715431605	0.48169337950604507	0.5961652237971196	0.6488978467453942	0.6728769158972178	0.6361585696042777	0.4660734241004867	0.39967533375374786	0.5126536798852347	0.48683192207980924	0.5473598776410401	0.5706753005786883	0.17285277897369372	0.1800410845665497	0.461197889966154	0.40687394058261533	0.4685938799079849	0.36359859637394004	0.4707146959865231	0.4576213934205208	0.4746461381165478	0.45172578059032914	0.4217962655918543	0.3303344896789625	0.39895052092145583	0.3798319890284151	0.3550678884580381	0.38126430704899233	0.4104751964618733	0.36763108233923414	0.3661170813428957	0.34517498363418225	0.44126451579199116	0.4422860403199099	0.34204216832984985	0.35893619648113556	0.375217098881035	0.34363009792738913	0.30976225587428563	0.32229820145617405	0.3672598126331381
28	0.6729518519059058	0.6099859751504835	0.3921628015261692	0.3676215971046795	0.38066583410522997	0.3873224365794707	0.32497394009226227	0.34152626626475363	0.4148005532668717	0.4097258563667308	0.5348319462913147	0.6025866328210906	0.6602035591710476	0.6287345742601612	0.5057774848852558	0.43896944761880224	0.5330656854581713	0.47693708531705303	0.510713860125272	0.48206167466170763	0.18236858338819312	0.1512713360758718	0.5032687034893889	0.4563281562653536	0.5408817685261325	0.4117846251790052	0.4206807433158034	0.37879326668543384	0.4141311951654286	0.41416247768783065	0.39153644757017286	0.32027208669182744	0.35407225292142436	0.3419936481407806	0.35277970777680606	0.33363166883840123	0.39042064131593734	0.341959165811514	0.33206899472624796	0.2968467539562184	0.4267086205625476	0.4377514489339812	0.33158115952362366	0.3317979190190931	0.35434171069157405	0.33312277778191246	0.2928442015448483	0.3037572364634203	0.32071023144649635
29	0.6560364093904533	0.5972681949283093	0.3600090866131748	0.34831626718469116	0.37516262545576934	0.40689952809524904	0.24479253361942083	0.2526044559799905	0.46782683770875516	0.4051266415526373	0.545288950220048	0.5858403552114233	0.6292171154766276	0.6185838978028552	0.443730283829867	0.4009914849235692	0.5052201287738797	0.48983099623857806	0.375541475390209	0.3658775721876108	0.21973647437955954	0.18598495026761575	0.4513489388581062	0.46456585338385037	0.4762175905488609	0.3916218823465496	0.4398820442879809	0.40067380409747544	0.47672859314984617	0.44688270375201067	0.38473674302743494	0.32860090383695717	0.34531959697854386	0.3610339787489323	0.330116688728486	0.31835295776840977	0.3637487236094093	0.32890239992180215	0.31573809288899474	0.29902306026915404	0.371855361995958	0.40525470181397777	0.324612162629722	0.30816345422532443	0.3515800171713095	0.3156791824793784	0.3023152322467694	0.280412718452783	0.2986843683673884
30	0.5687044436086608	0.5904756676185318	0.4064052314188393	0.39127464688819424	0.44602669903704484	0.4174608880856213	0.2900976294455593	0.31764162810425745	0.37985181133977297	0.3963946067503169	0.5516307028329376	0.6144298398143111	0.7056105438344769	0.6796661093211822	0.5099972613856251	0.4511265217499316	0.5412195546094068	0.5082654812611679	0.5057258307734241	0.5129768438896585	0.17513459356953365	0.1688042678753992	0.5272258493448376	0.49036457184884213	0.5400357684185068	0.430110335132972	0.43086010350746284	0.40155520093661373	0.4338109496199671	0.41830296267865663	0.42102069638008977	0.35282461259314807	0.396055622989366	0.39072482039606127	0.2923705387675016	0.35215828162206053	0.37427793611405313	0.3691002446013329	0.28597261238644156	0.2875679236125587	0.40520503430222515	0.4144354420773407	0.3095633886481311	0.3315896275071569	0.35275748651209743	0.3336969312389431	0.28416614659558226	0.28473887617387345	0.29459077493306796
31	0.5090897119216335	0.5794694674452288	0.44841177811147803	0.3808085952334005	0.4572868447816061	0.4467342989985764	0.26073140845827797	0.25956220529308777	0.5269548733129314	0.496929979792136	0.5700352514071731	0.6406354245900638	0.6504679715448609	0.6438491648798714	0.44328890130612186	0.4021453179809736	0.5286695142606301	0.49841163479401546	0.5638902515139896	0.5899340666429131	0.20997945176210367	0.16381539099566142	0.43828729890384016	0.44073285679127927	0.4747837664063388	0.36929490926932224	0.41493709308596244	0.3905468594733099	0.4073817157649641	0.411537576806302	0.42668149704506503	0.3624829453296526	0.3998918925510449	0.3897631311063569	0.35348000623818077	0.34932349245340816	0.3694556899076314	0.33849508303156645	0.3443302178071077	0.2939612021550578	0.3972838291816305	0.4073173246047829	0.34050492334953186	0.35583309100502303	0.3548838727164823	0.3616949527502224	0.2886318677559741	0.30121895418335726	0.3016325982018498
32	0.6837072869412932	0.6432793328136603	0.4312867488431139	0.40205359289430165	0.48923935812707614	0.4519896270224586	0.3060029939157976	0.3007166290785055	0.45855002337050604	0.39015763407389253	0.5479181328019964	0.5609206643012803	0.6293309870121274	0.6195021531545091	0.5354696718322045	0.45952815593368773	0.5797165502637036	0.5399230716402185	0.5690364907498869	0.5666485566194199	0.23065628722949189	0.19165120964539847	0.4759900431719042	0.4088722324486864	0.510052263756597	0.40732776438221857	0.48177178029866125	0.45330760045815505	0.42138886651438345	0.44004920070439124	0.45087655888868017	0.40601451862693394	0.39530419208807055	0.41779698481332717	0.40632137931489914	0.3804325219721668	0.504074000647249	0.429694729556632	0.39578924665818244	0.360499512403607	0.4455278399554841	0.46890266919328505	0.37936487813191716	0.3834885559874355	0.4515200752476176	0.40137717146060975	0.3150604505198813	0.3123306013332785	0.31176480664604156
33	0.6558917166335999	0.5938370769417978	0.33396580439167456	0.45635114023749573	0.3819533353154984	0.4147863423999448	0.3056472017619033	0.3456673359230176	0.45391233651631374	0.4016279436944645	0.5566777091282986	0.579474254904434	0.6778111499732938	0.6312839242197588	0.4640281444269633	0.3657382170903682	0.5036744640513162	0.4596124695705526	0.5229113652138985	0.5679672092036323	0.17749297237921838	0.16885814046563263	0.452484337203979	0.423141144570358	0.4860680707185814	0.3575866774002212	0.3824340931235014	0.3784617604588659	0.4703821398425026	0.43971628270200885	0.43374056138267175	0.3576971964225211	0.3730153613535443	0.3995658145312996	0.3534171986125037	0.38625063270991267	0.38621227024946614	0.3500909039528688	0.3745245843710657	0.34506405694648445	0.37638048905311783	0.39006828916367803	0.35637651970609135	0.3481803164712824	0.3578875559870421	0.31836879890666975	0.3082286588280133	0.2943750801099213	0.26512226476055234
34	0.6010621639556736	0.5680786542272578	0.4159291173335504	0.37414409486680256	0.3934687485395627	0.3805948287558995	0.2910095925144929	0.3074017688305807	0.3636907983091145	0.342607605693258	0.5340698892962816	0.5664877286335903	0.6577024118078436	0.5944913148052076	0.4404203298430315	0.34285613649867946	0.494189712827941	0.42184495702324	0.4075154347812069	0.3647411712584598	0.19122057935458361	0.19578197435463918	0.49666504384889076	0.4164564110419848	0.43696895615703857	0.320126132340762	0.41534016510802024	0.4055275229055931	0.43687997779068666	0.4196191284772175	0.4057048175733285	0.3315310813921237	0.34598505279794356	0.3483936980920295	0.3351614656233337	0.34646222992183195	0.3858972879910713	0.32618236325522737	0.33115633237570763	0.3019319995667796	0.40703240675229857	0.4169205112839519	0.32317865663872747	0.33269479698813476	0.3675814108349435	0.352996741213658	0.2823891038152647	0.303472691697073	0.3057157337069408
35	0.6682205669098378	0.6132463482241698	0.44057779567249644	0.37248559663685976	0.421293336774324	0.3975409021842471	0.3494490571837662	0.3920377510218372	0.5011703832783867	0.49381238722308207	0.6234705225702794	0.6590150807633339	0.7142081622645009	0.6880219719150888	0.5418538389904723	0.44969241520934505	0.5490118926587861	0.46671497268629364	0.5010557079724515	0.474081772657009	0.19899055048167072	0.1906930998058192	0.5626568523430018	0.472494831396835	0.545960267996184	0.43291119620158447	0.4734420807583432	0.4415794148824028	0.43005282531531247	0.43427400246744846	0.4188534599388959	0.3270368013512837	0.3566669128288295	0.3648460188821747	0.3630697823921497	0.353226874742153	0.41122190346386084	0.3592868951165271	0.3476658004964629	0.3157046160059282	0.4243714227173183	0.4450749178516817	0.34791535048010075	0.3505832120155756	0.37347275119780116	0.3473578215239899	0.2999191180976297	0.30074816589340453	0.3217310731353347
36	0.6468800578740518	0.5811696171929901	0.39302330598042995	0.34839302097786023	0.3848908046474485	0.3751328353333109	0.2695771303697449	0.28886461731352686	0.4010467451089698	0.39877494222421217	0.5487183707934028	0.6090206997241185	0.6628822093137657	0.6507690926986394	0.5168674882039814	0.42491516966280807	0.5330234668523103	0.4701896147146451	0.45917636032279247	0.4379352915353225	0.20402831788123954	0.18951475024255163	0.4845175460749226	0.448320391891611	0.505888939928772	0.38145464019034564	0.45561421203742186	0.43749137613938033	0.44786286788869456	0.4550705189607167	0.41642479815742095	0.3440488972628144	0.30906856788904963	0.292216110939919	0.3182812841906412	0.333881076320732	0.39936129439377926	0.3720128409410211	0.3328588011264677	0.30316213155248134	0.42758733246574093	0.40937280935310866	0.31903490614426483	0.3121643167467792	0.38558944192761013	0.3501892049034376	0.2823750595777724	0.2719151870547748	0.30568228176480783
37	0.5521605054170279	0.5627120089309684	0.3978389799177147	0.3616233476231102	0.42491253198056733	0.40888200305096756	0.2560273564831138	0.3017758208978748	0.4949212707476909	0.4240838730327648	0.585678400817422	0.613336112929489	0.671337874662359	0.6389715527404382	0.45325716799588583	0.38345490549184097	0.5019764739409048	0.45778691537780436	0.4909406799881114	0.5016530799765289	0.2034821965442166	0.15795648216043953	0.45100335268149505	0.4176434206934842	0.4548186141964048	0.36615938018085614	0.42534527316302273	0.3874078761061219	0.42110188095346407	0.4299169663538616	0.4297155892812201	0.37425408273387856	0.385726843183766	0.37658437552152585	0.34846182554636707	0.34237322871698556	0.37629504713577194	0.32569971196582476	0.3363063433552255	0.2953888595875146	0.3781422061157256	0.38464483889701506	0.33000823973350585	0.3363118325159252	0.37972641899146403	0.32952710640051397	0.2911674447453214	0.30814821107530177	0.3155820366657844
38	0.6757817166335999	0.6567650769417976	0.4201378043916746	0.33066814023749574	0.41381633531549844	0.41189634239994477	0.2982752017619033	0.3151953359230176	0.36145233651631375	0.3081289436944645	0.46929270912829874	0.5152882549044341	0.5837991499732939	0.5880769242197588	0.38414414442696326	0.3033212170903682	0.45851546405131627	0.41045146957055256	0.4257563652138984	0.42519720920363235	0.16596797237921837	0.15705414046563262	0.444845337203979	0.419914144570358	0.42850507071858135	0.3071966774002212	0.4579800931235014	0.4114837604588659	0.4232991398425026	0.41869428270200887	0.40996856138267174	0.35050319642252115	0.34948036135354427	0.3486258145312996	0.3558491986125037	0.36345163270991265	0.4308802702494662	0.3926499039528688	0.36367358437106573	0.3509930569464844	0.4464084890531178	0.44440328916367805	0.33752751970609135	0.3773743164712824	0.3899875559870421	0.3707297989066698	0.2954206588280133	0.33118608010992134	0.33752526476055233
39	0.5731669623839367	0.5348056196620847	0.3215067064153927	0.2927097642765508	0.41054324038147083	0.376094257571361	0.2489181692037334	0.2626682857420824	0.3535897227931766	0.2894547316459744	0.48474434628369206	0.4715791867635999	0.5975138968678181	0.5428085314620118	0.458904334029473	0.363135439539663	0.4986493806108716	0.42042788559403776	0.46555122705324786	0.43866815353917377	0.15227111644142308	0.14357871301826985	0.46042923588834517	0.3832780250535148	0.4534438970885226	0.3377326564331647	0.38395433436370136	0.3513121780439754	0.3536147421733107	0.3675878255384202	0.3422125090802327	0.27753377039067995	0.32293605608348114	0.33309800695301806	0.3165387516507387	0.28516066162624815	0.3872119605614341	0.3341702248332331	0.3042586187118994	0.2727152972054011	0.36248439950868494	0.3865787975587118	0.2694757660358658	0.28037079921759	0.3117337625964377	0.2870957002104852	0.21939241205694893	0.25116648694895694	0.2732821246841659
40	0.625494633114614	0.5719662970139401	0.42197763770747476	0.3737383906547046	0.46979563210197306	0.42338684471889504	0.4075455511880439	0.3787478117757294	0.45901295901246475	0.44224786531572785	0.5331561020442622	0.6059838789115493	0.6697066282950759	0.624892150429627	0.4756107531059002	0.4141768240362438	0.5418502611673534	0.49841286477131996	0.5110878496567002	0.5280076078982083	0.19163342503623956	0.15396546692117002	0.5252713903046473	0.45174852987926456	0.5149172261082057	0.40970678035321173	0.5091688883912027	0.46793385464423987	0.4539701937546994	0.44963274447674223	0.43150639493417847	0.34473477106155737	0.4151814512763924	0.3781113456677663	0.3403419316122554	0.36060666102382494	0.42181834013378444	0.3964198991885318	0.3279256242016583	0.31864822721576863	0.44435129919039845	0.43916596136524333	0.326162057583255	0.3433748169814853	0.377885766674698	0.3692753828039132	0.2986085825219773	0.31060224663807134	0.33439977616358774
41	0.6883281079321922	0.6512265553548973	0.37389398259387685	0.3628995866102011	0.3836320906475731	0.389658551579459	0.34300738217592674	0.36962477335977273	0.4379186235508638	0.4217273451169181	0.5705325012082493	0.6241877753478768	0.6697271528879617	0.6363388181277495	0.4912231263366331	0.4430150327564183	0.5454762611383022	0.5282897377203787	0.515488841923144	0.5404128173178472	0.20852853844669667	0.18439949887665413	0.46737478608599503	0.4539762509194968	0.48269237630597184	0.3852528835780281	0.46038869789264203	0.434798496548124	0.38717579471119645	0.41073896905682805	0.40690610336299865	0.3581249663938358	0.3740837702053502	0.3692894119628929	0.34817857977474836	0.3474441355915952	0.3912877366992222	0.3573111086845071	0.33356510407420664	0.31015884832581087	0.4122887171357087	0.41839332960045345	0.3253672759006819	0.3358755389684491	0.3530966066041011	0.32809525066490086	0.2820867266930218	0.3050560677556106	0.349633160968435
42	0.6467558689045584	0.6270718042693355	0.398426193431297	0.3674651009484595	0.4447172138413405	0.40447377589380584	0.29102507032494185	0.3209644669884947	0.47768600815942047	0.43647370456069107	0.5273433976697414	0.6000679053844273	0.6562235715929505	0.6407101452911498	0.4422427264752167	0.3823935578216227	0.5122190192199501	0.48033042122311204	0.4997464127678743	0.5369848973195419	0.17771800713937425	0.16892104586532283	0.47614010875192425	0.44262563433272634	0.4848404630463675	0.3800377090472315	0.40037977835500344	0.39396459634499575	0.41768378584219634	0.40833830634218543	0.4108266567799291	0.31274179081919207	0.4210194740016769	0.3962148784539067	0.315899495623866	0.3159605531730595	0.37512588006806546	0.3483228822900568	0.3198188573629135	0.3028377929205517	0.3635499787402792	0.39563641535384636	0.3232651742045258	0.31696698803386253	0.3410068842539918	0.31756417256665065	0.2768521886291059	0.2924446091072778	0.26599679175204216
43	0.7777283923918006	0.7211603658094573	0.661683694708047	0.6216537633409113	0.6526772457196588	0.5658911887809139	0.40834140338674124	0.4085572552562494	0.5629263828162063	0.552425793358677	0.7083404988416213	0.7483530826480864	0.7914591030547247	0.7628923267718668	0.540841042239906	0.4840893747207487	0.632066795012101	0.589407660332519	0.6333019227476067	0.6688243495297765	0.31902805062837836	0.29955024047816464	0.6194235335955708	0.6240763753164777	0.5777308960286258	0.4904657984783232	0.5909270092487809	0.5398854744379135	0.6106330024730785	0.5747768750976558	0.5667715338176788	0.45552519970959254	0.7095973758982914	0.6313417484358061	0.4810899008814261	0.5566300734337516	0.5588924848572812	0.5173086834432594	0.46397223025232925	0.5027690213048208	0.5500540038182263	0.5538337353941126	0.4671711479488199	0.565322385210555	0.4945148436088918	0.45819578769464014	0.3821652451625118	0.4236953458089255	0.4358258080618426
44	0.648081482854392	0.5637737518245585	0.442756335248794	0.397963023316959	0.43920629130197847	0.42051850730942864	0.3265615449122253	0.34088419352810917	0.4756135950513952	0.45652528794245567	0.5867124893985797	0.632765460012902	0.6804451938464994	0.6454211044240017	0.5155327176778987	0.43555033171009394	0.5555234308492367	0.5116841778684421	0.5176021210868953	0.5259728015588157	0.26189848241385133	0.20991293159281457	0.5162678018068586	0.45390801623420396	0.548884442578514	0.39934878507744936	0.47679652482472307	0.45244963515453523	0.48953671713927516	0.4807008950626275	0.4369917363138058	0.309143323965533	0.385608268352024	0.3732752572329487	0.42226891111392284	0.3855660468019733	0.4599049836541616	0.4146201944159555	0.404000772275393	0.3614888213039322	0.4469853216918873	0.44858546476460653	0.34855595136187956	0.36184685176436676	0.41689323939647477	0.3817559861930502	0.30668347681386515	0.30817153990485363	0.34717707332061604
45	0.6668073996509633	0.5909859739159362	0.45247210130868787	0.4106357254553342	0.47125861623821885	0.4186602254604456	0.334612920675268	0.30576993205047587	0.43622356442476834	0.4219109616558497	0.5389964585461702	0.6295693893013499	0.6672167153940215	0.6371333548784751	0.5147725619725099	0.4799128126803748	0.5584337285788907	0.5397499498773567	0.5178054267600443	0.527629743659782	0.16486418410810133	0.19433385468801267	0.5065688585826776	0.4981298396844017	0.521479789946257	0.4437531170575956	0.47969868215266365	0.4438508657331363	0.45278575802312054	0.44962132439897895	0.44461259210876697	0.34767565012789464	0.40285750882420857	0.3858797001342311	0.3948669740467573	0.4115903761856432	0.44150130823210987	0.425840473865408	0.39442508593353215	0.3640191711297585	0.46619908704107565	0.4818454548311797	0.3747492295778232	0.3950721777836877	0.4302360503571603	0.3981160301283886	0.33039502530526005	0.3468250865163292	0.35570980998681734
46	0.6186581026837662	0.5886891293865748	0.3628126625741776	0.4173722178689962	0.4577422578548605	0.4249196109843219	0.2863867271746199	0.3073676093834031	0.44897774962433895	0.41495636031269983	0.5467356173994605	0.6046727002759594	0.670617527719745	0.6172829650869068	0.47779315322428123	0.43593844320189695	0.5196200524220296	0.4726057129252225	0.4881776568948774	0.48380430496435867	0.1677234971047413	0.1427552547381409	0.47321864414904474	0.41020976266888043	0.4921960911864349	0.3798626013700035	0.37674134665378173	0.3680477216493265	0.4658762085454238	0.4541256939815669	0.4615364818487951	0.3738256632761802	0.3956775670031972	0.37815343575225757	0.3295057831224468	0.34805313908099883	0.37668616666336996	0.3570265918269701	0.3508996694585862	0.32767602856310396	0.3863721461015098	0.40926623975291787	0.3979417425487375	0.4204744527407781	0.3702622008445591	0.3610559852802703	0.340263370643254	0.3777651493123456	0.24726498319197845
47	0.7148011808596714	0.6427572957793928	0.40196993748999343	0.39194751900535935	0.42588941423496196	0.42488463359986994	0.3032645317710497	0.3507784775614517	0.46373097017036136	0.4259079706048467	0.5562566142991175	0.6026216353918085	0.6754957845180497	0.6408099310479408	0.5228078301931544	0.4383861890978163	0.5375843042880727	0.49703372933162365	0.5072294162914724	0.5437586768962827	0.18615302575614778	0.17688398553331092	0.516547545397936	0.4501022132983126	0.5279232475283304	0.4259172722318022	0.45784982722806283	0.4343764536919423	0.44145775661239134	0.4532285911878905	0.39812253947277254	0.3412783344976246	0.36839770717917664	0.37970639766121667	0.3749771978822067	0.36305936837106684	0.433087007049957	0.4124492072424258	0.3671227154089425	0.33442964438930867	0.4463817656689264	0.4575929672624418	0.3622891276374545	0.36359307574607985	0.42072310634028415	0.40938063515038936	0.3174854062823891	0.3349490966909803	0.3251733547039087
48	0.6884696554563472	0.5989577396678317	0.4684079213809865	0.4264483429449126	0.5011225586715075	0.49061565909873195	0.3269515273981531	0.36264666846871013	0.4399735708628401	0.4300481815962779	0.6374001636070682	0.6701045923519219	0.7397339055968921	0.6901245292897134	0.531496709048051	0.4453865813972692	0.5566755459470517	0.4970597890702105	0.5263231584599057	0.5184690599295426	0.25358686747899306	0.23747011945991367	0.618430841217623	0.5321481720082984	0.572662608896921	0.45118909040664884	0.5034326475884203	0.46821935807581205	0.4636441824523028	0.48640821415004004	0.4788647129684504	0.3931022293284414	0.4332284422578173	0.4356170829354665	0.40857657169980377	0.3816882877545029	0.43947266861500717	0.389007005015956	0.3963914010573749	0.34147648008461295	0.4423782276634328	0.4702145280740193	0.36105314929827637	0.37541276248075006	0.4041068240537347	0.37968754382128883	0.34361961027313587	0.34540950537514425	0.3442204535541679
49	0.7165432251329262	0.6598779915012237	0.5138110003442384	0.4450368921593857	0.5452315251835537	0.4724255120571124	0.34157126687824313	0.36960643628488815	0.5146685639625881	0.47517636779144456	0.6387114348175121	0.6856143911861026	0.7256696561842453	0.6953887097352531	0.5224497652219438	0.4055407721917784	0.5497886309322055	0.4653706375235821	0.4924106415351996	0.5117083205325496	0.21047568425480895	0.18600899536035814	0.5781525398352467	0.4709573836040443	0.5815754179786989	0.42964671933433446	0.5131836106431014	0.4682499252886469	0.5384919351808864	0.5085661970291863	0.48682066598754986	0.3775250484862035	0.4880639718936705	0.4549324296878626	0.42190509253603364	0.42462657487724176	0.4413138896255302	0.36522526219214024	0.3915415156893985	0.3610675764286511	0.4505256681419837	0.47901127237361063	0.40313902704654236	0.4164683509786671	0.4230731427682509	0.3876459962990389	0.3735811523701421	0.38362326643185013	0.3788215449133252
50	0.6478538051801095	0.5603164683854597	0.3862099301001647	0.3570688865455486	0.4128175572126819	0.41126109931442967	0.3288526719762902	0.3389422533698906	0.38208852410076716	0.37539773806766025	0.5112523501650876	0.5653777664930221	0.598593893305685	0.5863384815943834	0.45170601448454206	0.40281638327829233	0.47128511733958184	0.4209642859544694	0.4662178157013528	0.44227649647616596	0.21839828937654066	0.2154511601197271	0.44832632607860035	0.4260654851818214	0.4695294116193184	0.3888705716052856	0.4775346599535784	0.4207967036522752	0.460178496979493	0.4509454943846004	0.3903468144122263	0.31967962439967884	0.38692089078253206	0.3625718785845914	0.3355579879201578	0.35699004572226256	0.3962020354006125	0.3353290138522977	0.34643918493197773	0.3147849210251692	0.4235492939992323	0.43271389938601573	0.351493318524267	0.37297286693645687	0.3678136288429757	0.3503065212039687	0.3067751510035195	0.3366764195916611	0.3424286451793855
51	0.5565859351093345	0.5339907530591057	0.4171910354662754	0.35463189496630426	0.40943150916898957	0.42361971842845375	0.31844856432921953	0.3521985277423869	0.40509658389349856	0.38834618265333676	0.5604259771437242	0.6057167035326427	0.6199140376235255	0.5933913238056878	0.4895896405906446	0.41268096664852144	0.5167563877285174	0.4795213133081384	0.46938655445212296	0.44755173256074127	0.2037598816939431	0.18271841298067368	0.45467964671356986	0.41278933281515584	0.4821434211583892	0.3827572931988588	0.49614058598786287	0.47834803610683274	0.4636051542815832	0.4737790483514792	0.38928359177521166	0.2981837605294658	0.3571170124492397	0.3539602052394982	0.4023946448439716	0.4093363394547314	0.43849631673798906	0.3928478863620615	0.37604168106810887	0.35384440413039203	0.4466188552133593	0.4819484588674081	0.37464088130768003	0.3843235929997722	0.3995598997308886	0.361805733846574	0.3289936530534534	0.34146068985194467	0.3471794947802951
52	0.6954698519059057	0.6433139751504835	0.3777608015261692	0.3633655971046795	0.40991483410523	0.41187043657947064	0.26516794009226224	0.2801102662647536	0.4090165532668717	0.4002508563667308	0.5279849462913148	0.5674266328210906	0.6056805591710476	0.6146645742601613	0.4912044848852558	0.4125314476188022	0.5353556854581714	0.490805085317053	0.46914786012527193	0.4766736746617076	0.1711795833881931	0.15937133607587178	0.4326057034893889	0.4348151562653536	0.45472576852613233	0.3767936251790052	0.4380437433158034	0.40888026668543387	0.4219531951654286	0.42068747768783066	0.42667544757017284	0.3670030866918274	0.3769552529214244	0.3719506481407806	0.3749597077768061	0.36779866883840123	0.40870764131593734	0.383975165811514	0.361549994726248	0.3267967539562184	0.3966456205625476	0.4252634489339812	0.30705015952362363	0.3198639190190931	0.3613287106915741	0.33141977778191245	0.2609512015448483	0.27552723646342026	0.3042332314464964
53	0.6111963604052321	0.5712028897099095	0.42000999747873313	0.4121013490265695	0.4672360239732853	0.48192060623663824	0.296893005208602	0.3498123666266241	0.4798837807131461	0.4221642804637109	0.611549671980528	0.632474769102759	0.7068480653819991	0.6833733597756556	0.5173891056802362	0.4572180027202125	0.5577318523390608	0.5045642532700825	0.47859713644657315	0.4998917859906248	0.20504729526378368	0.1772141909705973	0.5259889061206566	0.51290139529904	0.5457781157862499	0.44175466711311834	0.4302912608354034	0.4026954315152148	0.46389399050381247	0.46400939201500807	0.45310855217505097	0.3701149387555097	0.4207028634615506	0.4304492632973437	0.359867601700336	0.36949161100573036	0.39882326069200136	0.37166052405078537	0.3448749260445807	0.326576273438385	0.39972679965141344	0.41020543214391375	0.33183366686407473	0.3406799535264778	0.3572952974727829	0.3285459751742815	0.29898869508697706	0.31408542278534907	0.3299275115992693
54	0.6417092524075284	0.5985868581042026	0.39293467129335574	0.37559176146963225	0.4595792563960349	0.44426105120001963	0.263533871752757	0.2961211942845836	0.4344497028622661	0.4478739167840823	0.5780118039574799	0.6292748744170596	0.660505515428538	0.6458049173915769	0.4768854586607722	0.40797924508292005	0.5168316238145597	0.47327720980948146	0.5106113141363244	0.510951741510982	0.21238591900228895	0.19242029539795433	0.48455612901002204	0.46026607584240337	0.4769248939088323	0.40104508256864024	0.46131335901893994	0.41666906722578956	0.416060523072614	0.4239739742161272	0.35892458329257093	0.28729105834741764	0.3744060155279119	0.3836192314013825	0.3719931993428008	0.38325489704875854	0.3994595334489752	0.3600006006633118	0.374990453333189	0.3278634695036602	0.43783221243730924	0.4336966110649143	0.33076991177472814	0.33625255719648495	0.36104600563380007	0.3335489626629501	0.3008129113736376	0.3063950635288624	0.33759917481719603
55	0.6803378638770348	0.6163771927535312	0.47707623440700675	0.4328701042231978	0.5281756951576825	0.4751035166603707	0.35287225068441436	0.3403860736889099	0.447862198078816	0.3927379885662319	0.589815363716989	0.6209017697887244	0.6947393499387773	0.650658361706657	0.5102522477387009	0.4351177846878229	0.5494145688156473	0.5237272096384278	0.5050794778376182	0.5390332113524323	0.18898923748503074	0.21316869975569094	0.5049370667766346	0.46236590841235636	0.5214509667560061	0.41341271188917667	0.5075244162572251	0.46105255896621267	0.4991283747930092	0.49108463288486054	0.4574475701988678	0.3617367882029981	0.4345478546498409	0.4625102832641482	0.36028697331646026	0.3847111118467973	0.44955204503260077	0.41194777715496494	0.3843552169714089	0.3351267585725828	0.4716673636568842	0.4898351329299434	0.3805748375091864	0.38575993705848516	0.4122136007104023	0.37218986637210827	0.3496877727596358	0.3537021030973881	0.36904389993017367
56	0.6207849571355107	0.606920193693762	0.2814723863956935	0.2660823955353459	0.3472794075887582	0.37440631697622395	0.3012805142024266	0.32155412176571274	0.4619988488666518	0.36162274684175616	0.5018474624749033	0.5398971116916825	0.5841372716996015	0.5802086784211691	0.40896336091712115	0.3204228499851417	0.467817171894599	0.4168718607988817	0.4845680420249813	0.4637506411856852	0.15659007509946776	0.1363864688797566	0.37295209395139484	0.35052453680289847	0.3823006119689856	0.28679337422514	0.4173849831248411	0.39321940314517784	0.38372615600753807	0.404987550463159	0.3462308875660291	0.2891934672730244	0.2664128528813281	0.27617503074238275	0.34514595499843725	0.3280466651156518	0.3592623905255819	0.3125637079756961	0.31105518409627886	0.26989247744269423	0.401738828474486	0.41207770771117624	0.27613123268392153	0.27083471298991896	0.3219983568368957	0.2721254348258546	0.25018305600718116	0.267214568505692	0.31903294690770934
57	0.6487610851486539	0.623233483795969	0.4088499769295472	0.4012878902881067	0.5020385358599297	0.4924553744762181	0.29397873524425877	0.31414937531322235	0.4425128840086478	0.40992749121684985	0.5890387399333705	0.6274061829550757	0.6905010685580586	0.6379673003549633	0.5034701816428099	0.4274516425539497	0.5223234597346643	0.4749321870005445	0.4836820329239173	0.503953712513755	0.17835455262871952	0.1507820502801478	0.5004731352496979	0.49260908412997	0.5215684158589055	0.4296990034246515	0.46671696041326044	0.444503518076523	0.437208455780422	0.4451002961476576	0.43539171546244204	0.36734590712402865	0.41727661152329104	0.4145829126534389	0.3847753909974084	0.4039323984922487	0.4573289382172243	0.3948481794121927	0.38659673877025824	0.36928802462749044	0.4599428767610665	0.46958314804441237	0.39581979087245056	0.421608522964597	0.4209293047931592	0.37662117126734884	0.33775781858126785	0.36675898415178715	0.32452091166867864
58	0.626957817372141	0.5809085004410257	0.4110607239764111	0.38574876568001004	0.42960773237418876	0.43931586075703166	0.37431181792922164	0.37439083147083174	0.40191423275863175	0.4163821390769205	0.5656986174467982	0.6048178429368699	0.6638870875874582	0.6248563384972291	0.4622152717138235	0.39201453676803455	0.5206237590090275	0.460717223486316	0.5011276835117096	0.49745985955326966	0.18067821516099017	0.20734942182842764	0.4920037893275067	0.4558889996590706	0.4824903986783677	0.38804794336542686	0.4733613220360821	0.41632673345306836	0.4438248517236591	0.4485912511995666	0.37213047197406357	0.2934946264123111	0.37990107636126574	0.3728208947288359	0.3707765278047077	0.35090104391499294	0.41663517411766354	0.3628400369181937	0.36959520140125457	0.3302307110562716	0.42693199304437274	0.4316643908056105	0.40332419316643464	0.3827829202281426	0.3880626410777565	0.3352645689842528	0.3399646623986046	0.3375836986590042	0.3513565996176508
59	0.6425458349072531	0.6463491460316314	0.40647940962104145	0.4012850932608996	0.43311445436911955	0.43807809726513547	0.3418298098595827	0.35321006554101253	0.40701409837432295	0.35726200817277054	0.5267924949128882	0.5572953602577537	0.6607765467491448	0.5996720032291728	0.43675524329529486	0.3697893374159818	0.5012763516963927	0.467238749410994	0.4669073074826697	0.4967114520038733	0.19598215963701193	0.17512762628642073	0.4765172982268535	0.41387067819798096	0.4276830740058973	0.3470725413107788	0.4496837082766035	0.4155439370258719	0.4268196044886609	0.4318336490334758	0.41677623836041666	0.3704703825644628	0.38196303184117186	0.38136241782765457	0.3548999199297462	0.345882784503743	0.38871940256380916	0.3328384493329712	0.3680731320895825	0.3196037149918851	0.419360262384816	0.4459314825141161	0.35064314484272163	0.3464248500043237	0.38564253712915636	0.3456713829971742	0.29371621446059076	0.2924778638195627	0.3051716711409507
60	0.6061306898954575	0.5843990268105724	0.4235654271820599	0.3754030946643589	0.4612309463618375	0.4708887004508062	0.2926624585850709	0.3259886112697619	0.4919596083397782	0.44494441560371667	0.5639767660759941	0.6148300164310239	0.6948597374687848	0.6621438102643902	0.5061571809796453	0.4230704346443533	0.5425757300945486	0.49672908730327214	0.5195577639411313	0.5424291580179692	0.27427625835657904	0.1786233350965785	0.5130338516660151	0.43924165280353666	0.5151075755957424	0.40645782824304105	0.4421056959489842	0.42299749243496476	0.45472271403900927	0.4553980746946223	0.44930120125424755	0.35756323858609396	0.39674405211895647	0.4176373056034724	0.3806866960837152	0.36393716679248783	0.3998486161200386	0.3687862614179318	0.3697527147789377	0.34013112884275554	0.4299998559205039	0.44287107576101475	0.3513195719732904	0.36982097101487627	0.40616141561047514	0.3751152517709418	0.3204124648022464	0.33610907552960995	0.3214711460744356
61	0.5547147119216335	0.5966274674452288	0.413962778111478	0.38850259523340047	0.4201558447816061	0.42856629899857646	0.35161340845827793	0.39793620529308776	0.4307748733129314	0.423615979792136	0.5486282514071732	0.6054474245900638	0.6699289715448609	0.6354481648798714	0.47414090130612185	0.3919863179809736	0.5268825142606302	0.46909363479401545	0.45782125151398967	0.4734280666429131	0.16807645176210367	0.1589523909956614	0.47464129890384016	0.4285558567912793	0.4956857664063389	0.3772649092693222	0.44867209308596245	0.41482785947330997	0.4420617157649641	0.447504576806302	0.43829349704506504	0.37157194532965254	0.3923858925510449	0.4020411311063569	0.3440660062381808	0.34370149245340814	0.37451868990763143	0.3579150830315665	0.34565921780710773	0.30456420215505775	0.3972618291816305	0.4103673246047829	0.3350039233495319	0.33552109100502303	0.3465388727164823	0.3338719527502224	0.29547586775597406	0.29829995418335725	0.3146465982018498
62	0.6402077289202861	0.5713232965640808	0.3884631700166058	0.3598010990771804	0.37950222451771654	0.3925366383129116	0.3056905386909575	0.3193014060168289	0.4345503282054802	0.41979082798609624	0.5505247027856	0.6225766971534006	0.6391379839667638	0.5980967359108599	0.4411431428960828	0.37359542818379404	0.4949208480224088	0.4470339707000745	0.502974804156592	0.48055228930074745	0.19447987551328483	0.18366510078511247	0.4454917041663755	0.425519334858652	0.435991460926574	0.36269999313754864	0.46621612812516244	0.44111318913287184	0.45494330644173187	0.4650494054606569	0.39529170625482124	0.3177606494570172	0.32931611363129737	0.34026636141948297	0.35601279408524067	0.3838143767880664	0.4003859286597596	0.3639667995101093	0.36560108044377315	0.342787241119391	0.42714818735936216	0.4382562910246481	0.36645393803043397	0.37603816001979246	0.3779920462789	0.3545963475349606	0.33428185484023165	0.3396143268272148	0.3694421585073956
63	0.7329958566178721	0.6951725846470523	0.49403182780636584	0.4577441421087748	0.5171903246391224	0.532577479980839	0.3464487333958876	0.3493173968946835	0.5140870164702541	0.4600518202690593	0.6610454040124402	0.6973064631354609	0.7610297375994806	0.7242993336000487	0.5257657280060971	0.4541073467281968	0.5751146352488574	0.5286589200935901	0.5445559738251806	0.5363278172224268	0.21485410400530777	0.21349008554584298	0.5466737417895278	0.5601124440444323	0.561672072838375	0.4704093933099042	0.5490787433533424	0.5223901676709898	0.5527746192429672	0.5434261835835374	0.5102155119077796	0.443923337784696	0.47180272172392373	0.4707343315657233	0.37490290015112904	0.39533880909490576	0.47664222165777204	0.44589798673281633	0.38202936129020604	0.36857760874764506	0.47554628043403496	0.5030494134928764	0.4185817558801831	0.4069611444853525	0.4042653939621339	0.38649562393835984	0.35759899261688755	0.36326336238998436	0.38397089800519896
64	0.6443127900975387	0.6046256338380468	0.45673105302729383	0.3645108963697636	0.4929760011617076	0.47108632161412445	0.3125412130547077	0.32037607347113634	0.5133320938589537	0.4870605900842828	0.6544502483068304	0.6903123597059128	0.7433942283431655	0.6828381308409053	0.509532578274995	0.37061406387689294	0.5669687661266734	0.45597165120041655	0.49884601091058467	0.4821444385748372	0.20816598041351014	0.19326012179083146	0.5439882001527314	0.47940830742071155	0.5165979227482344	0.360425580131121	0.5421915736602436	0.4935715915159257	0.5292842638319316	0.49438547401262567	0.47988155466904253	0.38764161655109697	0.4447950327270243	0.44335409301531603	0.3666544209979406	0.3552247217434762	0.4539245302942185	0.38520669844702216	0.38020326375746405	0.35241681798126245	0.4816394487490472	0.5142470521143069	0.3850103084382489	0.40591271401032475	0.3643437782122074	0.33554260262034147	0.3559069033951091	0.3579069015619919	0.36003896971378
65	0.6899015051014706	0.6130930069117331	0.392165047173621	0.3580908959019438	0.44522150383080156	0.43474278721890086	0.3152823301462117	0.3698195582282199	0.4441299238704687	0.3944031209406342	0.577218824585795	0.6115488076481561	0.6940418314366188	0.6526225284958329	0.4624569323802115	0.3977390314674358	0.4914139733272881	0.4711905385696572	0.4458398587577641	0.41447453657013855	0.1850279475069878	0.19358288552077885	0.48460034900634424	0.45017598255219293	0.43055042221828593	0.3448421511537003	0.46760091110278335	0.4331937397128947	0.4460538939818155	0.43022899879224347	0.4058395670377655	0.32947933121055323	0.39354769263442946	0.3834114637567101	0.35897649561328426	0.3808019276472279	0.415981792442142	0.38674342775203524	0.347898069527679	0.32712068003097233	0.4452682509038179	0.45584852103200724	0.32852649939472595	0.3385410070068073	0.37499781871843446	0.365829646362419	0.2699668199478905	0.2925788309919762	0.3271148114026184
66	0.6926507730988862	0.6435208047191948	0.465818661122166	0.4138763925259836	0.504140621425597	0.5285569822997892	0.3819940828220282	0.38578887274739526	0.524215638966405	0.4846957418903226	0.6293127969284037	0.679193087142576	0.7141962159212626	0.7012685598099168	0.4951243366850341	0.42797295367407245	0.5725564323648947	0.5080733152943576	0.5874124582679824	0.5761162159170028	0.280657556662329	0.1863624120013804	0.532586794890196	0.5082448293533389	0.5414212282279992	0.4280454962628947	0.4688875386210436	0.46640126185636377	0.5138096731551639	0.5051796453582708	0.4693163454592863	0.3710109124237323	0.4140288116467718	0.44012186270219	0.3913506331508807	0.36873083740881796	0.43752629154209033	0.3644579819684793	0.3632944011207985	0.3135177790169292	0.44039409057131557	0.4644090856944416	0.34351629375734677	0.3212126449955553	0.3865726046497897	0.32972820783560325	0.3156669163108515	0.31436752891813435	0.3382574094082343
67	0.7359002989124223	0.6857915504167081	0.42939618172395144	0.40192410001282	0.48108421917952854	0.4767127071033587	0.3209873045079497	0.35974243650266174	0.4268796681824503	0.41095976627339365	0.5684365502276707	0.6317678012689141	0.6777277777798572	0.6998409406010049	0.4896694346856498	0.4224754930027084	0.5557004336211795	0.5184901959615933	0.49978610846223315	0.49165009331014475	0.15974694132632955	0.15879557332521765	0.5112204064591499	0.5169209845956891	0.5089904619864707	0.38832785109239004	0.4737504532400829	0.43672889273893384	0.45279804614196406	0.45169035590142115	0.46211668151737517	0.3720172201381046	0.4068497938164871	0.3805786199366948	0.4036366448545533	0.3699889649805629	0.4376444043639125	0.384765340900083	0.40400646890334335	0.32198651701997133	0.4205955830498207	0.41406335318924725	0.35241855611747985	0.3358345740268275	0.37937096526644587	0.33661826005080564	0.29247102173466877	0.29726046796724637	0.33884147512971885
68	0.6221755665942804	0.5974653462049344	0.42187486292840276	0.38001814491569336	0.3725943086245583	0.3761926863521804	0.315025030846864	0.32364248835218223	0.4952520364011645	0.42989063513095144	0.5946229463386523	0.6359357754820011	0.6668141190387606	0.6427479476704835	0.435025603374798	0.34293554118493985	0.48520739204516933	0.4413575958781465	0.5207608867421041	0.5430912292506187	0.19118830144444193	0.2176855031661585	0.434538848667851	0.3983233932555438	0.4629600760180651	0.3461379671744286	0.44769871869810385	0.42680627848917574	0.44268783834366393	0.4498500349058304	0.4142404376954414	0.35881804982795834	0.3451447622794929	0.3172601071173589	0.32939645245906696	0.3499655736723954	0.3911786487702309	0.3168206109027376	0.3412045266689164	0.29014043644938603	0.3995594675054106	0.4242585999866738	0.33794461014132077	0.33028838650645753	0.3640791509247715	0.3246593614858949	0.2959034933001989	0.3135447858100789	0.3305988478721688
69	0.6350537291411886	0.6149971110165992	0.3758725310120147	0.38484147109312367	0.4479935386267711	0.4177003196746135	0.3692553740517369	0.3998661766936137	0.4380193920514005	0.4072960967958554	0.5627725526416362	0.6223406366296147	0.6362823874808072	0.6358398053672097	0.445588637271919	0.3523912446045156	0.5189666063343786	0.4688887839105463	0.5106940542546026	0.5181071156871264	0.14998714720089665	0.15475899881399385	0.44442480412803614	0.40385109718889844	0.4334092497557495	0.34586627818751836	0.5006391172662444	0.4629399266528863	0.4621554815583173	0.45005500707859314	0.4491322411879635	0.3548569499584788	0.3588296974816145	0.3939417424403598	0.34544906843013645	0.3427809319724006	0.4011056636601471	0.34041421123255444	0.3552978746678891	0.3099100265341291	0.44281214331016605	0.4401050984482806	0.3649171346870389	0.3406681952720861	0.37488216849485256	0.3102453067250488	0.31112579502052934	0.3180497392605901	0.36381344446198366
70	0.6449151983947837	0.6129979413699985	0.4139836231346238	0.37199084658624887	0.44670613622989275	0.43565587010797374	0.3412405237014107	0.36575971163163246	0.4597468357860526	0.4546888397006968	0.5714434917652075	0.6301221527126923	0.6619832436797363	0.6343875957798844	0.4728838017746257	0.41558198974576355	0.521941896975438	0.4807672552563017	0.4731570402624325	0.4825432693468864	0.1952019702321696	0.17112618999130402	0.4714520542972828	0.495492891837223	0.4758849228558599	0.4040048701771542	0.43533721346858417	0.4132936572647458	0.4295495093773931	0.4128219890217997	0.4130513058591257	0.3566830906497762	0.35988966265908273	0.37837992076003535	0.3209115900072451	0.3552211089598169	0.37148523549610263	0.3326656196572032	0.3222996460972704	0.2986976483249222	0.41236003500936963	0.43274805897094737	0.34000807931374144	0.35335300552226095	0.35385100239168404	0.3353804491633109	0.3096829583443752	0.3218832618515387	0.30730642622720844
71	0.6984557900975388	0.6354436338380468	0.43983405302729384	0.4102218963697636	0.5371960011617075	0.5094463216141244	0.4008242130547077	0.41703707347113633	0.5086430938589538	0.5049895900842829	0.6512992483068304	0.7083653597059127	0.7354732283431654	0.7050461308409053	0.5251595782749949	0.47642206387689295	0.5855517661266734	0.5384456512004165	0.5497860109105847	0.5237824385748372	0.27968198041351017	0.19862112179083144	0.5450012001527313	0.5373733074207115	0.5368299227482344	0.439896580131121	0.5074035736602436	0.4797185915159257	0.48956526383193166	0.4575974740126257	0.4370065546690425	0.36328261655109695	0.4806630327270243	0.458753093015316	0.4054414209979406	0.3835787217434762	0.41800653029421847	0.37078269844702216	0.38934326375746403	0.3429978179812625	0.47614844874904716	0.4675270521143068	0.39421530843824887	0.3920957140103247	0.37238277821220744	0.3467116026203415	0.35139690339510915	0.34082590156199194	0.38305296971378
72	0.6142034830752945	0.5782155662770767	0.4307776962442029	0.3542003953329022	0.462249605411033	0.4611751886711306	0.28654038027300466	0.29313696420489405	0.43489965889731547	0.4245065567522148	0.5643483392546159	0.6148013994891162	0.6954155973605427	0.6658501738803517	0.4932112120537349	0.3699611481308155	0.5211211891612065	0.4293759910789139	0.5210543711849058	0.4677726279451946	0.21988675410146313	0.18660982962169592	0.5570839017685193	0.4993217785644503	0.5164832314076895	0.3859990701274191	0.4512765139658051	0.41870137267454965	0.4318098922558607	0.42426849668056377	0.4252152712469481	0.3279536244669946	0.38164785220234104	0.3626706382538256	0.34088418545881866	0.39433860198630755	0.4137997186545492	0.38206760613840063	0.3710165664995089	0.35612960671867017	0.43176127764269123	0.4603542721882391	0.38197214801848445	0.39659988701666044	0.37940936161242733	0.3671749453831384	0.33958241699416286	0.3392469523382289	0.3354953592752042
73	0.7171914611437731	0.6626793132091375	0.49938891706346966	0.4371669744690838	0.5447264210319755	0.5125391245937251	0.31455962137592036	0.3291428621744383	0.47361367695546414	0.44081047584616695	0.6292245802990275	0.6717233571351949	0.7336280029961635	0.6935557740531259	0.5110852329670964	0.4216113223978789	0.540858147296772	0.49748400718584596	0.4398754547443843	0.4271674363402621	0.19135553804555547	0.2058324723333923	0.5717293582441844	0.5131712503877526	0.5167934437460362	0.41942093307832395	0.5010474897479842	0.4777474045094172	0.4843617023849689	0.4804963605125658	0.4780764627664428	0.40087236874529975	0.45332857846927205	0.43950434349487993	0.35746093089254005	0.3657610222108106	0.46233816456019877	0.3978966570161103	0.3754555430747695	0.3430669275481722	0.45562030364266837	0.4982285337858462	0.348668340324418	0.370290557283338	0.41715338256349727	0.37203574525186456	0.32036569865756837	0.33212204133443196	0.34795084645636776
74	0.6886809351093345	0.6727427530591057	0.4008060354662754	0.3959728949663043	0.4446345091689896	0.42410971842845374	0.3232875643292195	0.3245155277423869	0.49543158389349856	0.46082318265333677	0.6054409771437242	0.6506137035326427	0.6551010376235255	0.6358933238056879	0.4654206405906446	0.39169296664852143	0.5042433877285174	0.42699731330813845	0.46910655445212296	0.4548397325607413	0.21845088169394308	0.1964714129806737	0.45950864671356983	0.45726433281515577	0.4664904211583892	0.3782572931988588	0.48082958598786285	0.4334860361068328	0.46764515428158326	0.4598970483514792	0.46022559177521166	0.3610107605294658	0.3898250124492397	0.3887042052394982	0.3811446448439716	0.38899933945473136	0.43531931673798907	0.3958148863620615	0.36977268106810884	0.342931404130392	0.4333378552133593	0.4333184588674081	0.36361388130768	0.3760235929997722	0.3775328997308886	0.351165733846574	0.3281556530534534	0.33683868985194465	0.3593704947802951
75	0.6513365003895043	0.6327123974151642	0.4032310208934244	0.3589763508978486	0.5025650132969092	0.47352274381753245	0.33342853684258633	0.38134442759829	0.4758444606670864	0.4214991570383057	0.6028823668646695	0.6347549773337858	0.6664456530081858	0.6315477691559455	0.4735046892593701	0.4190131323580412	0.572090023536602	0.5174407037931201	0.5517547450578554	0.5372493940094193	0.2075724268898731	0.19753813605080767	0.48409431070620534	0.4455596947731143	0.45909111790604346	0.39100738302280125	0.4254699110652444	0.3858408387273387	0.44602846990427697	0.43156829289653664	0.41613450270015884	0.34202008011768464	0.39880822383193004	0.3773367803317674	0.38488630323896134	0.3391217873907234	0.3726282121003073	0.33915960683073293	0.3703877029637209	0.3220448252395457	0.37806359103233056	0.3846305564731121	0.3646049030381665	0.3448607815405479	0.3602551354478747	0.3270528002059716	0.2974150288758513	0.29997370506541204	0.3236941448439159
76	0.6926112938848987	0.6629949389009039	0.4304502226996611	0.37875210328755826	0.42797270049587044	0.45343044786992365	0.3334924848674222	0.31843304320307697	0.4872758581018458	0.4486900502789345	0.5848755162749182	0.6260716656732109	0.674189556125684	0.6256821570165121	0.503687955949134	0.4361107198689086	0.5699539832168766	0.530722984376909	0.5423601735319771	0.5634294073430351	0.15430517167198604	0.15037522721558577	0.45867836448386023	0.4150162586753192	0.5045879656961094	0.39736285393433524	0.4787370911423046	0.4343768553601507	0.45997363509277694	0.45047168244409624	0.4460705949363139	0.36058921752191064	0.34553317446465115	0.35964902474693633	0.3796701225471476	0.3703015236543008	0.40392556932844786	0.3526812357649912	0.37429782851183874	0.32122448267200243	0.41298396796642567	0.43897507076534426	0.38358721942214047	0.3788715230514501	0.36835968172285644	0.3449979538562632	0.32918060586519865	0.33771696195735657	0.33037858330785036
77	0.6245491146548953	0.6077383469896225	0.4015140954550151	0.3671097249875145	0.3397421189073129	0.40366569106522204	0.325592037766772	0.3312684168075594	0.4133983944362833	0.42937049251220094	0.5509190348251347	0.6137078372435932	0.6512833184874748	0.6267447525334026	0.5021899160777265	0.43675678027091763	0.5717509357795054	0.5353768372465973	0.4557452746072237	0.4874138416550834	0.13743215120157898	0.15421761841796008	0.4618030074362904	0.4526285148158831	0.46999628941630867	0.398261688080175	0.43375101959520346	0.3955900139301053	0.4172573881730044	0.40463384917859674	0.40246460447749005	0.3300553647873509	0.3114181687316137	0.31508307087562515	0.37112404866210097	0.3472295820893949	0.3911735703800334	0.3350532031704211	0.3727258917037471	0.30887503317946835	0.39169788919584636	0.4100089237488801	0.34792642053430023	0.3364494707801702	0.35196109086338734	0.3131000738704661	0.3063179418580415	0.29994301594631345	0.2909796516756557
78	0.6416172598875935	0.6235462806631998	0.39827443888940556	0.36553409559999844	0.4184519410236494	0.42848976924125326	0.29591822440206306	0.30579364175559487	0.47701194831674837	0.423368353891014	0.6084746135180649	0.6229591205465372	0.7050895312818782	0.6652650149545352	0.5109964727692122	0.4501514994632677	0.5731803156933193	0.517716312564791	0.5261240682467725	0.5575799620273665	0.20981832416962373	0.18431380763668367	0.5079915539587895	0.5062103025405739	0.5264525766556392	0.44169268619788254	0.44096002106390464	0.41012619604102674	0.5173294537392416	0.4973440251353866	0.45240917651680146	0.3717678092671814	0.37754573230414623	0.3830715641206842	0.3430905468530278	0.35122475498498434	0.40213509182419155	0.35015280280790556	0.3360031032385078	0.3045894047433359	0.3824462516109624	0.40096313792561394	0.29577219006033634	0.30826138502191125	0.34379033459802105	0.31627316428678676	0.2860766316966835	0.29941421666964146	0.2959684626967589
79	0.6609284953619807	0.6047017858993599	0.4301450618691341	0.4219443541725869	0.47500249461325117	0.4548474845840974	0.31150271720205885	0.31591403429870524	0.4591966505864819	0.4825734410438466	0.6109633329119171	0.6608408417380827	0.7046944313540127	0.6853169855714527	0.4887732105228545	0.4307113592242414	0.5185975731322991	0.48465349220843584	0.5165508101275994	0.5540217080423097	0.1900416572355296	0.18272878994117578	0.5489312687309157	0.5310829688527443	0.5461546216156821	0.43700438586474644	0.4782795489674661	0.4411498013485555	0.47258005885508986	0.46374161943921177	0.42006641611909756	0.33345107750149067	0.4312436044800942	0.4051391851420089	0.3705567809315556	0.3881283460644613	0.41127537706484263	0.3852875016956411	0.3617400625722164	0.3467197908915768	0.44210897594893556	0.44299527404920913	0.3749205663428271	0.3899497305651705	0.3927288519042852	0.36084549401142924	0.3474146130063812	0.36642219905552237	0.3488092530220474
80	0.6273244385811373	0.5815680561027275	0.47176227239454893	0.4012876501629326	0.41136118035338676	0.43280362885218626	0.3889478098050318	0.38044923480467274	0.48073900125916846	0.41294989075585775	0.5516096688801851	0.590666704218608	0.6458683221803037	0.5861253257366894	0.4464897826491094	0.32739574861613185	0.45409910420510397	0.39197726967648366	0.41438889584316807	0.41774915792254885	0.17352482391519017	0.18512792176576734	0.4337708073695479	0.3482588459284722	0.43223427212814536	0.30426033797491714	0.45507674140968457	0.4096871635578306	0.43965253857078	0.4358972892213317	0.4002086097990285	0.30058760997695416	0.37043800363753004	0.3534272252063028	0.36993301646009585	0.37417784029579837	0.36658010107858846	0.3288981394662411	0.36317897199493704	0.32645788926458974	0.4272024192188301	0.4340311596534377	0.3335190519527917	0.3279585765317795	0.35085120296850797	0.31748762504440065	0.2902677307261121	0.2831713701639837	0.33507288311119954
81	0.6692808638770348	0.6118941927535312	0.42627723440700677	0.39463410422319783	0.41776869515768245	0.4007295166603707	0.36410725068441435	0.3954240736889099	0.403128198078816	0.3995159885662319	0.5654333637169889	0.6214067697887243	0.6857653499387774	0.633877361706657	0.535821247738701	0.46993578468782293	0.5452605688156473	0.5059812096384277	0.5053994778376182	0.5132132113524324	0.20530223748503076	0.23655669975569096	0.5245740667766347	0.4495659084123564	0.5437719667560061	0.43939371188917664	0.5153854162572251	0.48815355896621265	0.4924343747930092	0.47054263288486053	0.4113645701988678	0.3483267882029981	0.37952685464984093	0.3861572832641482	0.39855797331646026	0.36764511184679727	0.4351740450326008	0.35914677715496496	0.3777872169714089	0.3389667585725828	0.4666843636568842	0.49319113292994343	0.3853598375091864	0.3872529370584852	0.4077246007104023	0.35464986637210827	0.3397377727596358	0.3517031030973881	0.35862489993017366
82	0.617369991890178	0.5873774828557382	0.38866882494086047	0.3810945989759586	0.420498823428854	0.39168157416036486	0.33903047172624656	0.3493943272364195	0.431557233220812	0.3972887329413256	0.5146336411754562	0.5853768410521174	0.6303541467972344	0.6240329836404512	0.45963406846438964	0.384028577256631	0.4984588566557126	0.4440945358400906	0.5044214687365542	0.5408642826805021	0.19914771501428252	0.16925928115608213	0.46356610807493764	0.44351245573942794	0.4706087706459259	0.3773673410886881	0.41498539354564445	0.3832986738975578	0.41851067456589314	0.41471937856935925	0.37649439809528074	0.2842032280540023	0.36092161329180383	0.35484116517520436	0.3534604093154314	0.3750698452233943	0.3818255927242432	0.3428402485914615	0.3419897716453882	0.33116430575737904	0.38783441194346474	0.39421057326317954	0.32336539569771544	0.3285707470331632	0.3412575486666658	0.3191386028136025	0.28696453533372257	0.2834515187434833	0.314755864691143
83	0.6596628685890011	0.6034538022501001	0.42415726068720333	0.4137466492272931	0.43626218569157477	0.4334625600617391	0.29554704398803966	0.31498720431883975	0.4627826612821983	0.4466699524685604	0.6072678214381144	0.6585356001030945	0.7175935283672104	0.6841761210465446	0.5373564908595424	0.44420168379721753	0.5689855186063333	0.5147070444149648	0.501539591537527	0.5180163539131516	0.22481475810214546	0.23090144922566216	0.5159151050767735	0.499283196191435	0.5300322710682487	0.43211748002007566	0.45152441629476403	0.41604545995176867	0.4987137988705477	0.48273233878056737	0.4486756345364746	0.3919170392958667	0.4015913234523403	0.41242696668909096	0.2648351656907832	0.31727825210330185	0.35477662537443555	0.3711325980762673	0.30866758353536694	0.3038286133640094	0.38991002352837156	0.41187709748883855	0.3760804338657458	0.3425901625247445	0.36325728398096213	0.34203571252855564	0.352603563831675	0.3253142290239522	0.32256856648887616
84	0.6982639793825893	0.6277534487809368	0.41750409832052043	0.39079026812033074	0.4690836201175813	0.45713459688569613	0.324953299436413	0.3892684864658234	0.45493517768572533	0.44933757983993466	0.5571967976621187	0.6361684593269368	0.665335909289721	0.6547861024930003	0.49752557561943395	0.4566935497424835	0.5493917143726502	0.5254322215000968	0.5625117796958501	0.5967063761970081	0.22841754019260424	0.20682542280772093	0.5001506411508805	0.5068425031208875	0.5221515916087578	0.436335740301391	0.4725243694029014	0.4510215077035374	0.4382633328500784	0.443810654192775	0.4107747182899889	0.33894347451804463	0.38693127716373366	0.36762623726614413	0.3696305394977986	0.34267654596090635	0.43777119931356223	0.3919599413117759	0.34831948134856483	0.3409113361697344	0.44125975768641656	0.4372517639785769	0.3207197807167679	0.33873986823235946	0.3830509361588554	0.35628709499522343	0.2949523991412065	0.29468185959281457	0.33606268498971165
85	0.5877902251329262	0.6052699915012237	0.4501980003442385	0.4213348921593857	0.4340965251835537	0.4505135120571124	0.2773062668782431	0.3162364362848881	0.4241515639625881	0.3811633677914446	0.573042434817512	0.6152593911861024	0.6954896561842453	0.6336677097352531	0.48159576522194375	0.3868517721917784	0.5402446309322055	0.4774496375235821	0.5287366415351996	0.5355513205325495	0.22293468425480895	0.20037499536035813	0.5169495398352467	0.45295638360404433	0.4970364179786989	0.39125171933433445	0.4975676106431014	0.4739989252886469	0.5058279351808865	0.4967511970291863	0.42679466598754984	0.3704230484862035	0.3938769718936705	0.4091364296878626	0.4102190925360336	0.3847255748772418	0.4099558896255302	0.3598172621921402	0.4029375156893985	0.35352557642865107	0.4337976681419836	0.4449752723736106	0.42098002704654236	0.4048723509786671	0.3796421427682509	0.3508509962990389	0.3432041523701421	0.3589672664318502	0.3855165449133252
86	0.6774099133987156	0.6270663144436848	0.436864617280951	0.3956948461184291	0.46128363889898677	0.4589953357127502	0.30266964079291464	0.329172196388716	0.4772206657975675	0.4425013705570481	0.6189530680441722	0.6500766006549356	0.7076438467731896	0.654474993434812	0.5236651558798422	0.4458149573363064	0.5615821041760526	0.5150271426255423	0.5633648881096119	0.5572973673421877	0.23919693732564723	0.1948439537212514	0.5141212031508956	0.4575865669687044	0.5299954223259116	0.4207444411997335	0.49794855091112394	0.4640258054617148	0.522654139527277	0.5102175138014176	0.45808131822784864	0.3584548053092325	0.42108132256648784	0.4388702915014295	0.38522666462258875	0.39040631486356864	0.39741149764402617	0.36350634896221634	0.35048145186748536	0.32624151037463206	0.43924583716414034	0.45917652788864777	0.36162827027021854	0.36116329851874346	0.38278704289791105	0.3518574929053883	0.3196498748971566	0.327194191281523	0.3593462679160468
87	0.6592467068941099	0.6008608559294245	0.4370138190871877	0.3678885985081388	0.41444032609794795	0.42666603976514134	0.2914405888177505	0.302493811993503	0.39398306323232696	0.38428126379767685	0.5401952174544209	0.6000292889943607	0.6318197498906878	0.6304113812953787	0.4884714225696062	0.3801205448471738	0.5050470638563274	0.4407224232093312	0.49542231658373365	0.4968333806758035	0.16353668210776018	0.14530604488602955	0.4627682569285505	0.4300871308709094	0.4869422701159775	0.3843299121112674	0.4465727309881842	0.42920482209452676	0.471544304715777	0.4406369033489771	0.4111284104640038	0.31979794271345857	0.364063273199209	0.3426415359165984	0.350549483930775	0.35627005112714605	0.40086185487216675	0.3321889778964746	0.36575557741560316	0.32866616780708885	0.45145521409823547	0.48095804218087995	0.3475485866541925	0.37223404002964566	0.38673558917289286	0.35559664655568	0.29375445188650395	0.32435644817346754	0.3267167063799813
88	0.6853897628229366	0.6502957672350678	0.45808238207817653	0.4460380270595171	0.49765626994922635	0.46385078247121714	0.35583260818019385	0.3771143154714409	0.4988809549592758	0.4509420410916452	0.5988128791668625	0.6578678764749556	0.7205863690988727	0.7029099231845816	0.5005858848361665	0.47058859098575134	0.5231037732443193	0.5162540789145172	0.5277083383094598	0.5305700175964048	0.23872474566603016	0.21777182175323528	0.5371316109779561	0.5412276151823525	0.5595574468181009	0.44939121689681516	0.518969825284405	0.46027644957878305	0.5189796759402041	0.5069696968256847	0.45857163736402146	0.3872376066898827	0.4400649890927829	0.4359082913017962	0.3830543141911734	0.3811243995719595	0.4343788864707735	0.3923243599758505	0.3981983261136735	0.37002992490625336	0.46998790445372157	0.48044371342300307	0.4077364237100631	0.42257650779250694	0.4269889153466583	0.42395063625643026	0.35031814439161363	0.35717410446497955	0.3573643398099092
89	0.6786720700660832	0.6231136492485562	0.41936909985667636	0.36679990011232166	0.4216189798089554	0.4111895967759129	0.3084152763226763	0.328506195414468	0.4371444537668344	0.38634034323347244	0.5526626380751133	0.5997817761679665	0.6416944035955391	0.6421299496014851	0.4824267454332628	0.4032723231525503	0.5386921085217559	0.4742525522464917	0.5328252281331491	0.5081926546124262	0.203028243665689	0.12280001195125215	0.457101009323829	0.45324190636886014	0.49397792698782134	0.38937501195048685	0.4824358741199255	0.46651140594017354	0.4523942226328606	0.46532427577568286	0.4487184557192582	0.3655028992754467	0.3509397534677833	0.38544612708416354	0.38554782407519117	0.38636807451346233	0.4024154331108303	0.3525538640069172	0.3715238175957445	0.34148292158358373	0.4902720315108814	0.4931393007727034	0.36377878078643244	0.3632933700384649	0.4054564541623909	0.3624912526837217	0.3129205709728575	0.31612946612211795	0.3546062362030732
90	0.7169115549387087	0.6657971306211221	0.466501362791659	0.3952270895183415	0.5083894757218717	0.483346822103347	0.3937697465916141	0.38320394359768084	0.46306173846644233	0.38440125502358097	0.6076981051446051	0.6210919437957002	0.6888523714967711	0.6603501844685931	0.5137350761370271	0.41025407814032444	0.5662780093013102	0.49534184836491885	0.5399190902601051	0.5110582359662843	0.21838489638483308	0.18509873612600003	0.536173489055756	0.4518830792498323	0.5355930697663103	0.39606610949141297	0.5053414078169215	0.49169712260162407	0.4759506456877319	0.47497284727041855	0.46464433731020094	0.375777099840113	0.39191331110041294	0.3985933837588071	0.41871951685249553	0.4131104317337569	0.46957449974719734	0.44203328377307616	0.38984057825130203	0.37375761138956387	0.5101076796229818	0.5185222338557195	0.36615967249453807	0.38244319397618354	0.4251298611789729	0.3852297329337941	0.32132754688284226	0.3508972992594367	0.3887134046516575
91	0.6271276450857429	0.5856245146169877	0.41348307058831224	0.39943289777322283	0.4768334931544255	0.4474889247997951	0.451435861780196	0.4856636191998857	0.451215603824409	0.42936199751522897	0.5817805194699365	0.613436015879183	0.6856464190628055	0.6326669378761227	0.5025425159593454	0.43872316110526444	0.5396221445248294	0.4904949890926948	0.4805874673690464	0.48656614458893305	0.19373007913307724	0.18604583060098923	0.5094277535918931	0.4494752820262673	0.5224824243380795	0.41986386706338324	0.5290015613326243	0.48429214692501865	0.48934537338227996	0.4784098996737721	0.48170551756287344	0.3855564725727281	0.4238970530048089	0.36903198079113386	0.39070419715190957	0.392871104032221	0.4117417438504479	0.3720545105319828	0.3758308464468192	0.34146323183213295	0.504348042284735	0.4850646453612056	0.3613767355688177	0.3676878350208773	0.38843965669352626	0.35518947139410906	0.3108001537367648	0.3191711132720392	0.38449644464726496
92	0.6335640804366875	0.5748438742994001	0.4397199506493506	0.39040734528401144	0.42280504532603735	0.42621833107484974	0.30606494194063344	0.32256124468329245	0.4401744208052655	0.42418652731452133	0.5755382822122451	0.6310473526407054	0.6632548901296256	0.6473745410150757	0.5031559385219685	0.4622437434445551	0.5290855099439782	0.48979135222400744	0.5505749192240086	0.5135315699530357	0.20985203201160482	0.14410930081017662	0.5058010969495591	0.4646847963508914	0.5457341115466628	0.4482072352937525	0.4312299603757215	0.424278617090967	0.44722103170288346	0.44925959025195084	0.39144665112483523	0.33289665603116	0.3550681427207917	0.3661962292284962	0.3642521986230854	0.36270025823574426	0.39933735787538954	0.35823935849089034	0.3434023722063002	0.3198191698360638	0.3898282168895792	0.4306961834855172	0.31308619451589115	0.31628529749833767	0.3786906215225994	0.35591532511090146	0.2685890275092287	0.29403385822522304	0.28693724510997615
93	0.6178780801211303	0.5925458722801648	0.44601301790525694	0.390000893562845	0.4602710171762716	0.45297611524278303	0.30620791560373134	0.3534439820136376	0.3817710739280433	0.36771677522239066	0.5589747059806182	0.6021910473593726	0.6620898469038853	0.6278635167704705	0.4798027029062941	0.4190728694201499	0.5116910093303615	0.47210197541586024	0.48797709799366124	0.47944002654664536	0.18780378297437603	0.16887570417051592	0.4932970932744083	0.4616733582096001	0.4989579195685441	0.4014830062665966	0.4898355983154821	0.46821848069773986	0.48531804473123485	0.4925656226903327	0.4029006288813808	0.30473990450783467	0.3744119921714551	0.3972863174636804	0.39802286869000264	0.3740789571659866	0.42433310318175965	0.37386907427710087	0.3849200983787537	0.32749899027952156	0.4481312616776715	0.44793186562050935	0.3482384541771112	0.36443247198921963	0.3905070212495698	0.35139686507280643	0.3123034027117978	0.3352154781418974	0.38071201984681013
94	0.6367185170725996	0.5817372245147808	0.3986594800544585	0.3697374030204621	0.46817736488325395	0.44473086729980094	0.3361256407383637	0.3513323656523762	0.489403568682413	0.4943572531401353	0.6160722420114693	0.6764979446157898	0.6934886222043486	0.6795403159423287	0.4988936952336567	0.4110383685364565	0.526303856684764	0.48597466289103197	0.5020294764701104	0.5160030732608634	0.19858360160382546	0.187568249200598	0.5365417122935899	0.4605077346991957	0.5252946204481597	0.3893672378638718	0.41703358404420504	0.37160603199367354	0.4295310736093961	0.4266181539892734	0.4100146896664605	0.3177960327217239	0.39854029436284605	0.3772200988800777	0.35417476115293844	0.36698737065562403	0.4137151961588055	0.3825070390954862	0.36280629177283985	0.3268706846473367	0.40290599399815447	0.42104720502796944	0.33294017738028864	0.34023402504619926	0.3831317087372627	0.36291073495261483	0.303670391162678	0.292796697625944	0.34536047988629565
95	0.683955431953089	0.6462154520347194	0.44766773128209547	0.3888525914908424	0.47975586613435817	0.49270302383678793	0.4467083451903094	0.4771220833497561	0.5251195134050508	0.48161222664294645	0.6347188616388904	0.6744970081280102	0.7225047962924873	0.6735133461192916	0.510146734147854	0.43690905870531616	0.5619151718655476	0.5097087337479403	0.6041710342914252	0.538813850605324	0.27369418850992483	0.2134585008352407	0.5482954897327426	0.4624052578431307	0.5162147621667519	0.4106314774499564	0.49945579262628054	0.4685330450490621	0.4671337569640351	0.46679177504324476	0.4281625959948493	0.3703896626053028	0.39359417181028594	0.3719810970375094	0.46058860316093014	0.40392313968342203	0.4807727870910196	0.4212349174716714	0.4366656639688272	0.37091109855273646	0.49821324641979625	0.4884910759463863	0.4104734510013483	0.3838624349768829	0.4446541967662988	0.39684130268684226	0.34871320017822566	0.33644938962323123	0.37529533171255663
96	0.6553014611437731	0.6080423132091375	0.43403891706346964	0.4105899744690838	0.4281894210319756	0.43737212459372515	0.33304862137592034	0.34053986217443827	0.5029386769554641	0.4635924758461669	0.6195685802990275	0.6598203571351948	0.6836160029961634	0.6411307740531259	0.47414923296709643	0.3920863223978789	0.538018147296772	0.49022500718584594	0.5030494547443842	0.4742584363402621	0.18279453804555548	0.1757714723333923	0.4756493582441843	0.44177225038775253	0.4939054437460363	0.361703933078324	0.43242448974798414	0.40121240450941725	0.4466567023849689	0.43530236051256577	0.4153284627664428	0.34707536874529976	0.3817335784692721	0.38645034349487994	0.36744793089254	0.3605660222108106	0.4209631645601988	0.3730996570161103	0.37046154307476953	0.33650992754817216	0.39230530364266836	0.39456153378584624	0.35976034032441806	0.360542557283338	0.3598603825634973	0.3341457452518645	0.2965876986575684	0.3209800413344319	0.3382458464563678
97	0.6475615665942804	0.6218363462049344	0.39197186292840275	0.38156414491569335	0.42944330862455826	0.42618968635218035	0.28147703084686404	0.34279548835218226	0.44540503640116447	0.40884663513095143	0.5524699463386523	0.6082177754820011	0.6636531190387607	0.6438359476704835	0.467364603374798	0.36617054118493986	0.5494783920451694	0.47661759587814645	0.5098468867421041	0.5032812292506187	0.19404530144444193	0.1563505031661585	0.48584584866785097	0.43255539325554376	0.47534907601806514	0.3542829671744286	0.4076317186981038	0.3715652784891757	0.41956883834366393	0.4125640349058304	0.3907104376954414	0.3291080498279583	0.38001276227949293	0.39475510711735895	0.36278345245906696	0.3658775736723954	0.3898746487702309	0.3551556109027376	0.3762695266689164	0.329625436449386	0.38100746750541065	0.3773875999866738	0.37793961014132077	0.36975438650645753	0.3923641509247715	0.3444543614858949	0.3263634933001989	0.33291778581007886	0.32771184787216884
98	0.6915809130831584	0.6404123124244494	0.4528696845368573	0.42282239439726266	0.447569610749221	0.46347011988068354	0.3516026144560125	0.3727329337190611	0.47731331892034534	0.43188461846491744	0.5721594918125451	0.6330532953736028	0.6807528035474494	0.6678389691902068	0.490485920264168	0.39055508331190114	0.5752336035624359	0.5099467658173952	0.5304350668792646	0.5378678239357974	0.23175268828841844	0.18068435708159072	0.46563119947574483	0.46250212882741315	0.4835012303477927	0.3659782121725776	0.44605618885088455	0.40286966906848765	0.5012981525556284	0.48133554623979946	0.3972962959843942	0.29056605378590716	0.39409417201715136	0.3715123797366137	0.404030334689506	0.407328013793811	0.4238472429503962	0.39216906474842683	0.40727917803993885	0.3593813308180898	0.42045588195223266	0.41942621002363994	0.4219435299314386	0.4231784730096254	0.43022544262488144	0.3801360328672933	0.33908825009972576	0.3422518111981973	0.3566970426528809
99	0.7380871586125928	0.6626530406922181	0.46081422556516644	0.4210826464203745	0.47684320170613886	0.45787435369039775	0.34814874653706324	0.374637112861341	0.5138086413512879	0.47691613760666823	0.6253532791119023	0.6764562877565544	0.7298351469279303	0.7073955069761096	0.5274216154908415	0.4449564893404745	0.5600457618100215	0.5110703686304086	0.5928876786206035	0.5621189418849598	0.2383235606630113	0.19374603160534662	0.5704469981984504	0.5148632469803236	0.5735702678885585	0.43637490615555125	0.5088874409500026	0.4866753491335828	0.479929579769851	0.4814414874582745	0.4354247087488128	0.3582993272526044	0.41645828289677106	0.4153691911374553	0.3854166133828452	0.37790148752581226	0.4766891982619767	0.39472197390634606	0.3808204181566565	0.34325678566226847	0.4879198364569959	0.4956899109950411	0.37016257960460813	0.3852899205036394	0.43953152701832454	0.39889597498102053	0.3214300631483637	0.33041880560385767	0.3557466166219063
100	0.6787723600896748	0.6058568876906741	0.43721306473463944	0.4227088973054031	0.47596499582351953	0.42675539040457156	0.3439799788716999	0.34836510395696924	0.45801643383592394	0.45511752837158026	0.6152530957489011	0.6799714638214261	0.7144980221562589	0.7110533355310502	0.5092828700645619	0.4657671286958073	0.541199351725444	0.5007028764619353	0.5219143152162258	0.5103022425842344	0.2300200462265549	0.21210159433093662	0.5425049024455058	0.5301419571577488	0.5748359238081311	0.46584543808596246	0.521311898775164	0.4778082951219877	0.5131940035321639	0.4983244244533899	0.4203195299315965	0.3361431872321844	0.4578167129122141	0.4401963515325279	0.40692827176725327	0.41823130993597274	0.4731360059983714	0.3986722398369959	0.42809265221703413	0.3954820938818428	0.5145388444395057	0.501720114278906	0.37005092652529475	0.3932121280173598	0.44044069719975326	0.43158151513618653	0.33023807028954627	0.3449770427020234	0.41014628633610334
101	0.7342603651171984	0.6707864992064785	0.46377302375892976	0.4225058940306648	0.4656295145071776	0.4761286496380066	0.42783579851222736	0.412297497256554	0.4641872439165284	0.45033624436603936	0.6374071297016535	0.6673075994171294	0.725709243810432	0.6789611191155429	0.5584393488010777	0.45822990182960704	0.5950778021297468	0.5350790880466196	0.6162262501464818	0.600093928551344	0.2641628158808984	0.2637289404405685	0.5274949444207955	0.4731236830781187	0.5558894200984924	0.44219343524401733	0.4965512608729424	0.4764583325007708	0.49216341458135104	0.49179809791071494	0.4555176165126577	0.3516721898483784	0.40893333226405	0.4255529467222864	0.39414079407465896	0.3911647512622348	0.4624348410338361	0.4262503449720877	0.39172629260853875	0.3736041282298117	0.5137244595229008	0.514318396702809	0.37442626322063416	0.3958721789927372	0.4320169807433427	0.41002882133072893	0.32194348615901636	0.33889854871191316	0.3761581781579718
102	0.7382045788809668	0.6858865658272175	0.4629392285533339	0.40654610375537803	0.48208719782677645	0.47565898226514713	0.38151636777591824	0.3663935584459935	0.48031702809033094	0.44666651942258323	0.6013669399959536	0.6359762177309676	0.7040139530322306	0.6610667593615847	0.5335396018439175	0.4217447522783658	0.5470807760162619	0.4648680970076684	0.5311233256847977	0.4818393093477337	0.1810892045785084	0.15224546348563836	0.5419402156302474	0.45676458354383775	0.5603514662260577	0.42547228291175593	0.4969037536997649	0.48822970716318165	0.45634200494289306	0.4732051576644784	0.45281358256759086	0.3864245028624544	0.387638514557246	0.4128146540055423	0.3936320479318039	0.37006631775054905	0.4507323071805243	0.3915215064599781	0.3782600227416238	0.32853162062229263	0.4415701658116549	0.4754156018476438	0.3701460284656634	0.36867123005496766	0.3982016412166294	0.37286991011418574	0.30582868931241725	0.3349200325273724	0.341454741619012
103	0.6559025785654096	0.6139615638079822	0.5034262958092403	0.43575665203421166	0.5203301696770107	0.44637776643308047	0.3770933414390161	0.39947929577633856	0.44727068121310876	0.44001876733045253	0.6022993637643267	0.6429669124496348	0.7204129098064905	0.6705007351169793	0.5297123662282432	0.4894818782539606	0.5673182754026452	0.5279947201995213	0.5274805044544503	0.5187317659413434	0.2552439555412796	0.19716186684597767	0.5842722119550966	0.5359951454025466	0.5678812742479389	0.46990005388460004	0.4988283916395255	0.4788985707699545	0.48272101797124445	0.4785291901028603	0.4801085603241363	0.40490375133912904	0.4396843640079095	0.40844374224072655	0.39813371799872116	0.40201201668079145	0.4553490524868944	0.4250282222461886	0.37465174891407726	0.3575084410657504	0.47408821059974726	0.494653283982636	0.3560792881268835	0.3796604045458496	0.41277404094359976	0.40776445007609075	0.31243006451498634	0.32187665244404673	0.3929035163558461
104	0.6983682819137697	0.6098127212978561	0.49896378981882367	0.42503959616904	0.5191848394434181	0.5126873677890236	0.3079111742752701	0.3091032357789207	0.49924521328990157	0.4244349180794334	0.598955098849244	0.6001635287055772	0.7188487653579543	0.6525683695700163	0.5174901930956889	0.4256473827998879	0.5275060998594008	0.48104086005553426	0.5936965558196308	0.5935218706523104	0.17009851757514838	0.19249386353576659	0.5666340011966144	0.44328950652831645	0.5657717674662356	0.4136657672241637	0.523619418200883	0.5072985630793718	0.49180245546519635	0.5030565272470663	0.4639574723076189	0.39095951601073997	0.4327905727362346	0.41642538962356873	0.4413138570074934	0.4121970806459047	0.45927216561178436	0.36471862442154024	0.4261616062666779	0.3632084780556381	0.471015224872089	0.5071813867693821	0.3789235414365778	0.37580750501205806	0.41321179170402816	0.36810986526606737	0.3277000346504112	0.3289410953233887	0.3397739148241731
105	0.6158590681500014	0.5014976546771169	0.36841558502441946	0.30039838644432676	0.3887971561238192	0.403828035161883	0.3367636050115792	0.3848091745894812	0.38657942911609905	0.3337836430228896	0.4727012885549439	0.533920910391739	0.5827060561361556	0.5758357293239748	0.3811339400528489	0.3013315323511292	0.44381612597288567	0.3924388510944855	0.40061048028131496	0.40103648985592066	0.12725312887753837	0.11767734049069675	0.4172957299871626	0.37336360606259733	0.4044597213386703	0.3031119195564252	0.4365869253740604	0.40214218841696103	0.4088678651036543	0.4092334674933028	0.4164965062526858	0.36781720299666393	0.35830739044303855	0.33657668234031285	0.3388896031503485	0.32847651415759055	0.37188469946509617	0.3328594629336499	0.3456948761335928	0.3007879856631572	0.3985565185833349	0.4195551816245472	0.3301767761915485	0.33048245394982756	0.3411711312307415	0.3226817764826106	0.2776238314970103	0.28633661150792955	0.3203123513631329
106	0.6593124881028181	0.640454177792881	0.43249765526849326	0.3885583920581639	0.4615901240946911	0.4793974479045657	0.3621291999135321	0.36465135750447875	0.5035464689779199	0.5020802727466739	0.6263203732073683	0.6949305350848193	0.6772578190147159	0.6818799574648444	0.4583846907902506	0.39407392126461527	0.5048526395655094	0.4793792026635982	0.5696103061151618	0.5868283139123042	0.20856152375580667	0.19731117573132778	0.48979594374380886	0.4722745044848203	0.5005667276980509	0.38149206728547397	0.4678098760635834	0.43282041005333277	0.4765423033050478	0.46596817013788866	0.4098483578280093	0.3283846270831886	0.402022471554177	0.435865233443584	0.3889167077662244	0.3558570433125697	0.4397335536900139	0.38629271127349246	0.35966420689101347	0.3212546410666391	0.42707789272608626	0.4412515546121421	0.34502248471382385	0.3457089379920378	0.3809456451560168	0.3534732515776808	0.28991883286363296	0.31152345834811856	0.35633525109707265
107	0.6610956058400117	0.6194924304109611	0.4307349667583575	0.3809485213444581	0.4759029008894919	0.48444930557598775	0.35325694631353	0.394645053776034	0.49686882011278677	0.44869331632309023	0.5715777329042944	0.634783395680592	0.6507917690507832	0.6606459427733031	0.4933470596670717	0.4223803511451022	0.5650822682849993	0.5263682924854206	0.5437681770555751	0.5546261869197758	0.21921919028875958	0.21498116688357385	0.47382280112987196	0.45810583764090557	0.5024207501780723	0.4049064171189059	0.4503301400153641	0.43018971270709716	0.4316826058629719	0.4341969672898013	0.3972234776291574	0.3233937612003432	0.3930324076421509	0.3901565439542464	0.39353782480548827	0.39265333885230813	0.4357496963103394	0.4101745607173602	0.37554068655786776	0.3407613341407595	0.4436467548950728	0.43979062267393965	0.35003617285506927	0.34968061076366747	0.40256990380914887	0.366184416440002	0.3098568235184818	0.325443449541059	0.3463341462597169
108	0.6349167116060763	0.6622004654259934	0.4728798453673843	0.4272801435122341	0.5338398166318403	0.4800380831665097	0.37199738212137584	0.3587409426234328	0.5085775264357093	0.5160092277000053	0.6097956751755463	0.669066119308731	0.7117619283191207	0.6804331406352662	0.5110166656904476	0.44590644395656837	0.5705580136470134	0.5239982579858683	0.5851814302836424	0.5928515232365227	0.22203620272487487	0.19104179435600074	0.5821322952286894	0.44407141864998806	0.5223095744282199	0.39838568024216636	0.4957717310257231	0.4596187230800828	0.4656887287933155	0.4751866092446839	0.42356247480161047	0.3347631938063272	0.44803074200170834	0.44537621934154115	0.421028676305098	0.38166019138365054	0.4719484352140015	0.41315179881777697	0.4284669439795612	0.34962802259851555	0.4820898739697228	0.4792330067397751	0.390136183010752	0.365184265495905	0.4299472724434527	0.4251234927121274	0.3332042429585432	0.34186657410003163	0.36185137293868386
109	0.6252716280870904	0.5518456854981357	0.41544367868318444	0.38871839392944296	0.463141113418315	0.45183258548545996	0.36488873154751644	0.3860194184761446	0.42783514893186025	0.4116141493212687	0.5722520680915097	0.602080743315846	0.6662744066409026	0.6227323668451342	0.5108152743693845	0.408707050902444	0.5531998107630506	0.4908076531866357	0.4818879147264441	0.4748949219310987	0.19626965538189609	0.15899812081153816	0.48545634832935763	0.4492738039588946	0.4873237298178444	0.3709447831951569	0.5058995262934244	0.44823281726545666	0.4802387827055123	0.47385607101941735	0.45060730835311724	0.3633957684453635	0.37956783192455645	0.3889597504780078	0.32831740930484965	0.3344642196975628	0.39633150509831977	0.34021179405343993	0.3396369838101537	0.3156511928677997	0.43652668410700335	0.4401136789413404	0.33867572088791564	0.3522967660061079	0.3809564831311085	0.36369907660937084	0.2978801666525072	0.3096857406281816	0.34041488434171924
110	0.6497230584105114	0.5751774336647437	0.4872375997199325	0.4593728447149698	0.5015861469062688	0.4619237325270795	0.3681879920674264	0.3707316506599666	0.4349311558321122	0.439407963126102	0.585537796881066	0.6375179444816655	0.6700756560535496	0.6469531863995945	0.44499321819549187	0.3851718601079349	0.5233647257778967	0.47282180473326413	0.5031664316511503	0.4478796613280918	0.18670283860608017	0.18312924491109367	0.499168649711734	0.4762935923631487	0.48180792073606643	0.3663581542674713	0.4984415632387432	0.4581352500526219	0.48960802997692865	0.4858210881402711	0.4627373553340178	0.38269394928760136	0.4443743022887032	0.45162940372561167	0.39066588846861977	0.39770493257482387	0.44602128408779673	0.4020525368772557	0.38022386917813017	0.3385490965237616	0.4532392436284525	0.4490019346417491	0.3574328431396497	0.3738811775081909	0.4027191644165922	0.3857486241316208	0.323710624555501	0.3347179795714757	0.35810079298256187
111	0.6538181365864166	0.5860586000575617	0.4439548746357484	0.4061091458513329	0.46081330328637027	0.4223357551426275	0.3379507966638562	0.35453351883801515	0.4556373763781346	0.4568675734182488	0.5913427937807231	0.6340698795975145	0.6774969128518541	0.6376251523606284	0.4912698951643649	0.44076060600385425	0.5200959776439399	0.4837078211396652	0.4920721910477452	0.5103530332600159	0.20485536725748665	0.21644097570626367	0.5155095509606253	0.505028042992581	0.5341410770779619	0.41284382512927004	0.4443910438130243	0.3945199820952377	0.4442065780438961	0.4393359853465947	0.4236154129579953	0.33528362050904575	0.4527804424646827	0.4149353656345708	0.39483430322837965	0.40440816186489187	0.41800012447438384	0.37833515229271136	0.38128191512848647	0.3544327123499663	0.4487668631958692	0.42965066215127296	0.3524062282283667	0.3773838005134926	0.36993406991231736	0.35803527400173996	0.316346660194636	0.34348092695011034	0.3644681644944921
112	0.6602102371040551	0.6394972091042714	0.29040943322507595	0.392815399277904	0.4336213862360061	0.4625835921380125	0.2904145774703952	0.3227972437090445	0.46311320877453244	0.4316114999909457	0.5799168522431862	0.6366055281537363	0.671338446951975	0.6556774971817488	0.49566952807538894	0.3678671092607991	0.5472275142896814	0.4697347618449568	0.5133152592475458	0.5239598572232743	0.2174943383516466	0.21311835904017734	0.4486509031224924	0.4152201357510471	0.4828756162085727	0.3702408060445059	0.47849228358452306	0.4501892175694257	0.5265321148084671	0.5145383522262161	0.4984297886162448	0.40153074999737415	0.36378257362208705	0.3833240648112302	0.3396453580756878	0.34253601788563787	0.3738892933421937	0.3374468735355912	0.3423197379345594	0.2827285810450154	0.4216304112363202	0.44945695636957284	0.33577470503210505	0.31930136901805917	0.36288703278707923	0.3035520848892347	0.31034972358492957	0.32425813306581797	0.3484622133970025
113	0.6047256280870903	0.5796856854981357	0.38356267868318444	0.36998539392944296	0.40727211341831504	0.42932958548545996	0.2653677315475164	0.27725641847614463	0.38591614893186027	0.3405621493212687	0.5014670680915098	0.545572743315846	0.6116744066409027	0.5688583668451342	0.45631027436938454	0.363355050902444	0.5275948107630506	0.4595846531866357	0.4477479147264441	0.4706129219310987	0.16094665538189606	0.16008412081153817	0.41234834832935763	0.4005378039588946	0.4595847298178444	0.3606177831951569	0.42356852629342434	0.3907838172654567	0.38948078270551234	0.3928760710194173	0.3654683083531172	0.3132277684453635	0.33752383192455643	0.36112775047800777	0.35998940930484963	0.3547742196975628	0.37612650509831974	0.3262197940534399	0.3563759838101538	0.3097841928677997	0.4197716841070034	0.4185546789413404	0.3712697208879156	0.3541257660061079	0.36719448313110853	0.32588907660937083	0.3123031666525072	0.31195274062818157	0.32568588434171925
114	0.6086417018665864	0.5440652444136201	0.3965098600628974	0.3862526017828772	0.3836788074142899	0.37746778053170627	0.379021769177223	0.39156941869391826	0.37810625315172247	0.34487054780321774	0.4962421835016683	0.5281011533986576	0.6021385282365146	0.571998597710886	0.4478899438330905	0.377221771713374	0.4869566134520245	0.42602321162464696	0.4434483816534776	0.46047469470869395	0.16004691245341668	0.12021269877639768	0.4412822149532608	0.3947394049505394	0.43710377382561616	0.33500791495321247	0.44801936889040583	0.40437178471574364	0.4265278936665899	0.4242662298916522	0.4011003238829425	0.3297359400972646	0.3404166538473731	0.35721294072683996	0.36780596162336937	0.37360260980088394	0.40331601983670207	0.3618528727613828	0.35380093702409854	0.33663013345911996	0.4290605990148404	0.440944759756977	0.36055424995885316	0.36614398905426826	0.3645243056293035	0.3501503403611376	0.32416403601703386	0.3223599421635778	0.3439218145581128
115	0.6218649748915254	0.5810256537368861	0.4008384330357327	0.3474040951321786	0.41388944369274344	0.4233612348460297	0.29773034149356703	0.3402981265126784	0.35269277832826323	0.3564668847473653	0.48902018979702955	0.5593665684887805	0.6297791343753315	0.5904954126094627	0.45865082687442876	0.38796946705381047	0.4988225228939339	0.4481931999340315	0.43139391609395195	0.4340550600226678	0.20359029126310135	0.18429157136663107	0.4342737028124023	0.4151549776720552	0.46326407612569076	0.3422592572204618	0.44168035850644444	0.4207833442379958	0.4349090838891254	0.43417654991500443	0.3912551888855245	0.32097752392663764	0.3703003922115513	0.36323893486207826	0.3513856214683715	0.35203296088873604	0.39132935397211505	0.3507235321129187	0.3564699090087227	0.3251852667930457	0.41222805376573307	0.45964060684331437	0.3555143810168134	0.34983367801839377	0.3584643751042481	0.32187820802886424	0.31233854824946494	0.3208001460996257	0.32840230438559725
116	0.6543213550621513	0.5832062761748699	0.43510810571034914	0.4297039005801414	0.49706347713986143	0.4937621311711365	0.37521315923117243	0.38574771065738445	0.41616962375531946	0.44816581237712116	0.5593270617961487	0.6375143282257231	0.6558408005020857	0.6425855519465575	0.45039739132804624	0.39732835556200746	0.5035569013211412	0.4516936648772511	0.43954338028596973	0.4510055566171249	0.21292927657221136	0.18560924822130476	0.45909286047021614	0.44856023123737876	0.45031042751776973	0.3814914409279076	0.4510765366773858	0.4152882577432045	0.46384559248297674	0.46204775099606504	0.3677624433505352	0.3089011846159904	0.42103309356037816	0.4140137563427695	0.3673797494598475	0.3985078686097106	0.43196517096290676	0.40786313470190405	0.37916001182552955	0.3459150595338739	0.4179342293561107	0.44489583185500303	0.3555555898299554	0.36057707704198244	0.39508441365616387	0.36991920894164415	0.31049065442007606	0.30652153669213367	0.33782239451423485
117	0.6237087235772053	0.6023596830290411	0.4030712782482218	0.43012465063075234	0.5008436776842927	0.4473601632474098	0.3751546927135279	0.3867437500475892	0.45862217124765353	0.38490435989950644	0.5727940926012205	0.5796722562763648	0.6889927190868504	0.6264619280817619	0.5092254285438929	0.436423781025589	0.5488838970044893	0.5092253823072431	0.5350920479959886	0.5340690599272475	0.25520785682171254	0.2294921580358199	0.4932516585159351	0.44922917079699076	0.4938047726580937	0.41100476695233784	0.4849824039671448	0.4454310153608616	0.4719339084208961	0.46720676444171383	0.4548155974303055	0.37014989531749787	0.3977293437301249	0.4205498544649088	0.36867794184475217	0.38910363439204665	0.41896383893066497	0.363989410161228	0.3831101662247221	0.35196002721487996	0.44813961706405936	0.45509269073573727	0.36282386099631464	0.37690128353529706	0.38220416246228095	0.3636665813023232	0.31288381417333067	0.32900544073399945	0.36535404142236116
118	0.6592393654327556	0.6329285012257139	0.3873509565030234	0.36556534575183114	0.4604185426569434	0.4662378654700733	0.30263282484912957	0.3196627599262089	0.3940965907937506	0.4230149964581701	0.5576107059332805	0.6199179046984622	0.6557112870361722	0.6291381433601482	0.4835215844167519	0.42332777585401227	0.5251023027433636	0.4920374648547668	0.4606500713768292	0.5028614719577345	0.1680840649181272	0.1636335370802292	0.49748294809594623	0.46433112121940995	0.5294626120766113	0.4142366642711732	0.43732062293318175	0.41138646889399794	0.4215804015529996	0.433090065472333	0.42165963875611223	0.3521989413717037	0.3841394828133865	0.38798485848710207	0.33656312400774174	0.36018905233199244	0.42888609572746605	0.3839676291858772	0.36103356643608525	0.33608230778635395	0.43030441473480846	0.4424177145678168	0.3270340035594141	0.3224580045018552	0.3809065810163723	0.3298302813688239	0.30267911095644723	0.3066349287952388	0.31978340342113776
119	0.5573960088888306	0.5022973119745903	0.3082512168459883	0.3089001028197385	0.32890720316496447	0.30714591347470005	0.24199360195892614	0.27331352796016056	0.34221868811336076	0.2868635811352858	0.4364030925538829	0.4936031136154542	0.5520041592191374	0.5251845546714395	0.3632343100543506	0.3312086874594514	0.42202419041749134	0.3749588717461496	0.4282590213791565	0.41774650533833646	0.1611521387654637	0.12328299094553319	0.33863551333747305	0.3277529338068006	0.420349465166161	0.32009342495691445	0.3711894285848444	0.33843600355711967	0.3547652652426608	0.3294732072237141	0.29707860730503693	0.21161993218136693	0.2858468343720563	0.2628283954883304	0.25577119716249125	0.2864417295580525	0.3209898314763714	0.2924159650700043	0.24811363428205369	0.24306034472171228	0.3768527701211964	0.37216153968304466	0.27931841037861754	0.2918498160479326	0.3149987222290835	0.2991639975983407	0.2444745224179801	0.26750889138734085	0.28758642499668874
120	0.6301360139163542	0.6368659234903945	0.4356051758702786	0.37704709954500015	0.4496117218486225	0.46765817270813514	0.36802642159945365	0.3690409212597453	0.5038524981939653	0.47333629712974495	0.6073301265066352	0.6534022492111573	0.6753743808733105	0.6188013382559323	0.5047327887908662	0.4124564605932512	0.5716146408217941	0.5022280833308339	0.5546109563094126	0.5586491913054461	0.20314890841980718	0.16097033705516509	0.47782755531276266	0.44344465972717056	0.5038839614565224	0.39309242211496936	0.4647387906826227	0.4351000409359029	0.48577067629184795	0.466895880681039	0.4498116938860982	0.3691279347975609	0.3918934537238923	0.39736399067808886	0.402622719469897	0.4070231708843146	0.441570666511836	0.4024450702050962	0.4016672746735583	0.3683813790696812	0.43660238520459144	0.43214682210694766	0.37868474707395694	0.37854786702331	0.3989770057726729	0.3502163037928831	0.32557293828745026	0.3329093973972306	0.3534423168185572
121	0.6818921365864167	0.6055826000575617	0.4701328746357484	0.4230841458513329	0.4904483032863703	0.4687847551426275	0.3839547966638562	0.4104345188380152	0.5314783763781347	0.4895545734182488	0.6621867937807231	0.6962298795975145	0.7441429128518541	0.6988701523606284	0.538463895164365	0.44152160600385426	0.5722539776439399	0.5058568211396652	0.4966261910477452	0.4978050332600159	0.23145036725748663	0.21783997570626368	0.5427595509606253	0.4987590429925809	0.5181740770779618	0.41554182512927007	0.49893604381302425	0.4799359820952377	0.47627657804389617	0.4695879853465947	0.4408464129579953	0.37944962050904574	0.3899004424646827	0.3787723656345708	0.38377330322837966	0.37643716186489184	0.42562212447438386	0.3687551522927114	0.38085691512848646	0.3418767123499663	0.4718148631958692	0.5070186621512729	0.3813392282283667	0.39258180051349256	0.39491506991231734	0.3596982740017399	0.333537660194636	0.35301792695011036	0.3681861644944921
122	0.7014667119216336	0.6414774674452288	0.472579778111478	0.4126605952334005	0.5185168447816061	0.48369529899857644	0.30149840845827797	0.38514320529308776	0.4080128733129314	0.45061397979213597	0.6229212514071732	0.6843084245900638	0.7376559715448608	0.7185601648798714	0.5393729013061219	0.4638133179809736	0.5610935142606301	0.5170056347940154	0.5009812515139898	0.5014650666429131	0.23325145176210366	0.23855139099566142	0.5557732989038401	0.5151088567912793	0.5570887664063389	0.42999790926932224	0.48620209308596246	0.48352785947330995	0.5294757157649641	0.514563576806302	0.504708497045065	0.40263894532965255	0.4327918925510449	0.4247791311063569	0.38816400623818076	0.3918634924534082	0.4325436899076314	0.37486308303156646	0.39104821780710775	0.35997020215505776	0.4623348291816305	0.4807003246047829	0.3705239233495319	0.37581709100502303	0.4158278727164823	0.3711849527502224	0.3221838677559741	0.32807095418335724	0.3495255982018498
123	0.7026727954406194	0.6171722473730865	0.4327739447956778	0.3115003448161916	0.4579995479951314	0.4872127966796262	0.28205205903213737	0.298753729440376	0.5870332508167804	0.5173020581708726	0.6528148584912098	0.6923948005829487	0.7235694932230788	0.6800839386700033	0.518715292627185	0.41392971103509796	0.546069717144593	0.49957123959324806	0.5490987670711881	0.5519946679483371	0.25073499910508246	0.20140106454012402	0.5063742458031718	0.47772547148237277	0.5409836110167145	0.40523880631633175	0.47660229781826124	0.460286765287936	0.48481066185276733	0.4611571150315687	0.4748486634935583	0.37362137069061624	0.40397580262819677	0.3888615999698902	0.3795282732384291	0.3918794641394959	0.4267516200233131	0.37260708779590346	0.38289417797651515	0.36222603188577357	0.46730801904434993	0.48735865240321763	0.39485838547236823	0.41978359049482017	0.39460066202882643	0.35984736885297897	0.36381694406201015	0.3780957876552073	0.3497430867988145
124	0.6559776501132665	0.6371241261327921	0.45955702961260253	0.4102818944984845	0.45307301183808363	0.4743741840332302	0.2645586814207235	0.29517401249947045	0.4524354139050135	0.4067537135096881	0.593081553422689	0.624938151474886	0.6754406407169787	0.6430487214606154	0.5136729946958611	0.46145693423906425	0.5374185949291321	0.5093642006773791	0.49108240229930245	0.48784783055604264	0.18192384878742074	0.15233717671062108	0.4970127955671827	0.4842510079466373	0.5322099206284407	0.4423308642214381	0.4619969234304026	0.4522301843038018	0.4667337844314671	0.454420573131097	0.4623506041439347	0.38390847518892207	0.41599867235664484	0.42686057598089233	0.3713487194593153	0.3952475453584831	0.4527465788859126	0.40319961566707463	0.3783694868383238	0.35051426618010184	0.47591365736813007	0.48148092778510854	0.3511690722641571	0.3612198859962547	0.39006194023711566	0.36733577758865144	0.32106656960623486	0.3298266192819289	0.3300973364691334
125	0.5463195393196782	0.5228864796019556	0.31344919197928545	0.3004582756054469	0.3092365774120771	0.3492291472092731	0.2835634259723501	0.31777973035248686	0.3008138975014865	0.26643008613831376	0.3987335771986846	0.4444662922510439	0.500960259794468	0.48302074001415973	0.36133790993596954	0.29288606829379826	0.40333939916281525	0.3696040235922471	0.37519821414097926	0.3959988082721862	0.11102106669696195	0.10088820312856232	0.3473282594930756	0.32863970101718476	0.34774160008793176	0.27122760394012274	0.3475179703222653	0.32409513655203304	0.3649312504519364	0.34784125771888946	0.35320152039042035	0.27867003996674417	0.2847727186452515	0.2874663054038391	0.27432634565229985	0.2694852515008786	0.29435500494678585	0.261062272431566	0.26864058902512583	0.2451155433743769	0.30689092321008504	0.3206752612953701	0.25202372541313506	0.25074018028863976	0.2862372880592224	0.26157139512198363	0.21125173429670338	0.21782298871306657	0.252469217968298
126	0.6430386551407901	0.6226057376485964	0.44730698863689283	0.40570989122374623	0.4280165305217417	0.4334374432666653	0.37561050106125093	0.3887904057990552	0.3974582239856179	0.38794942950414724	0.5552655873754413	0.5906502870705891	0.6183318623711519	0.5998025050451081	0.4912764734323768	0.40109170737286404	0.539605045333435	0.4872314122620633	0.5522183372295585	0.5454265165231522	0.18011261844176424	0.17612552282025298	0.46437783754247236	0.4188937338670072	0.4879304169188022	0.367192861379493	0.46098728552818086	0.42349822168258494	0.46581519548065425	0.454858246588422	0.42233069072499596	0.3290114778051161	0.4065512917084808	0.40443517117065075	0.38644224176672104	0.3990679866847453	0.42938541392137725	0.3663667208021665	0.3682611272298284	0.33520830052807077	0.4259972724515251	0.4398542102090115	0.3409224089594965	0.34456693697163204	0.36743822378070506	0.33019508378319384	0.291989985475705	0.3120101252918186	0.3381372282910019
127	0.6425193434065795	0.5892590605910575	0.40279860557360536	0.36897884518278956	0.43451764423717476	0.44138826692230304	0.3367388749759225	0.3404851659028831	0.36835832582059735	0.3987554322697507	0.5273292206021014	0.6059394965394221	0.6956030529600963	0.657069788744667	0.5164658640902753	0.44507389251739204	0.538551518577282	0.5152199173640235	0.5111185838039708	0.5279575633327905	0.2047188715126025	0.20998948118114624	0.5224835008581212	0.45759891723166723	0.5312514212660148	0.411706583244892	0.46222722579620346	0.4258871018556528	0.46283339982704474	0.4632565633606532	0.4227713429652947	0.34341923462814505	0.3855146423812982	0.39286803298421763	0.3863408138532762	0.36448772667107215	0.4010940219398732	0.3617688075722426	0.36660106340791526	0.3253952344740517	0.42524844147368185	0.4266984657240487	0.3421586521831726	0.3514208845117084	0.35630912391036523	0.3466735803895433	0.3014257080027195	0.3138080501414915	0.3422779512937235
128	0.6363518739320819	0.5667974157851399	0.3836601524555873	0.3612480976737211	0.4236197325249986	0.4124240351272409	0.3722008899654693	0.36444386028807946	0.3844448182400249	0.4143924205551502	0.5139654316224938	0.5872300409801305	0.6558057932471237	0.6556469288756425	0.46269320521173235	0.4199763309554225	0.5091694696242529	0.46858463280779633	0.5225873476981303	0.5337445832866515	0.18128277679371774	0.18858839197495472	0.4880091507272139	0.46243236025309625	0.4841919593367288	0.40603470620528637	0.44403114045278175	0.40865363372377894	0.4186531968913835	0.4207889797995104	0.34601174336099033	0.26566179343538604	0.37050609335351276	0.35666547364366513	0.3708200179312717	0.37836999449932157	0.38834471510353014	0.3516919874251486	0.355212497754418	0.32380482726852056	0.4218195938236743	0.4424176977777493	0.33620651089986514	0.3410270390092399	0.36465616779758114	0.33435947876119304	0.30106860449857603	0.29434711511716755	0.3360026835739106
129	0.6329955889360138	0.5581567888588261	0.36757714660191454	0.3368040972059014	0.39397223519409263	0.39957250073201733	0.32306600705697325	0.346057345045163	0.42467364825153986	0.3943039514115015	0.5330970079014584	0.5898324889223738	0.635108396340577	0.6066763265305699	0.32263155931694887	0.3278162985459654	0.4398966768248676	0.41903552017703694	0.49325819554530975	0.5053736812819529	0.16214774388719538	0.13941115570490212	0.2855982995808267	0.3963690353845777	0.27623845880678044	0.31327727722786564	0.3708384778953215	0.36036078192074794	0.38788582704126734	0.3895795045791282	0.34299175572971335	0.2691485080948423	0.3556727532609179	0.3494918443850592	0.35190209254661536	0.3605082004030733	0.36986597725145365	0.34298171673016176	0.34095230352463296	0.3188046893182304	0.39383939597844503	0.3974291666954498	0.3413067018563422	0.3456003320057224	0.3676652083038082	0.32681152250327056	0.2920425210513575	0.3021880445471518	0.330329525262749
130	0.64202415892815	0.5754780427114534	0.38094815830926015	0.35703009814154085	0.42840722985590457	0.4008405695224645	0.3058617728739654	0.3680613755309959	0.41825998822851	0.4294568896987989	0.5278308553435292	0.6068355930378873	0.6072231901536704	0.595688531220715	0.4572838511065158	0.3316813633648797	0.5166932624236382	0.4024837454385557	0.5135484998509509	0.4849924852913502	0.15226580970024012	0.1513826282450073	0.4470630018736011	0.39224368512161484	0.44834445986667715	0.3242541351827071	0.42502380301024195	0.3876454855268099	0.44657156674149956	0.4263994550198925	0.34376173099226726	0.27832807877592974	0.4001274334461076	0.372177102902271	0.363704943315928	0.37507078859556986	0.3773644529556066	0.35316525812013555	0.3537436919842031	0.32112096521881067	0.39496179166890355	0.3916782288600489	0.3566193199433881	0.34799574601275746	0.3547051272913541	0.3210874350191156	0.3249456879457946	0.32377918568718334	0.3335878418850723
131	0.6644795271276469	0.6178694475463894	0.36294739810303905	0.3501023964709854	0.36357740225057017	0.4177193857666711	0.35135728001941874	0.3784421522515457	0.38714818884362195	0.3639836851290536	0.4644403099169741	0.520780215807196	0.5428000655126949	0.554701883111314	0.44841665270668807	0.36805991480405603	0.5101497574933695	0.4512800860604005	0.4901403463306224	0.5212744451950825	0.18075214091251246	0.1559519414198618	0.3867267962441693	0.36391218653993557	0.4363396130288824	0.3399672321799815	0.4355893082397616	0.42182810675123983	0.39941689570777034	0.40468750090392325	0.397966862828583	0.32058603795411184	0.32286553306651783	0.3443522892595946	0.3787448057677499	0.35335725330814827	0.39349886622973484	0.3276512493656699	0.361921572555849	0.3188437533432745	0.4188682241649445	0.43456776987577533	0.3449378507709674	0.339209126996954	0.3832942758244416	0.3345283473416996	0.30276222290161825	0.3036037096457234	0.34357126353003264
132	0.6464848566178721	0.6052405846470523	0.37642382780636585	0.3650851421087748	0.4066553246391224	0.42364847998083904	0.3005947333958876	0.3308603968946835	0.36782101647025406	0.34695482026905927	0.5026014040124401	0.5324064631354609	0.5927687375994806	0.5671673336000488	0.49629572800609717	0.4296473467281968	0.5436376352488574	0.5018239200935901	0.5077989738251807	0.5115148172224269	0.1948361040053078	0.15837508554584298	0.4438367417895278	0.3991164440444323	0.4778120728383749	0.3823613933099042	0.4423797433533424	0.4256551676709899	0.43893761924296715	0.4321341835835375	0.4318195119077796	0.36557333778469603	0.35422772172392375	0.3865033315657233	0.378019900151129	0.3549838090949058	0.38925322165777204	0.35309198673281633	0.355013361290206	0.3258386087476451	0.39794328043403493	0.41708341349287636	0.3729117558801831	0.37189014448535246	0.3849923939621339	0.34744062393835984	0.31153899261688756	0.3236803623899843	0.31002089800519894
133	0.588289176147705	0.5442576862828238	0.3820369112097968	0.34742097400126404	0.38716692370106964	0.40405259019850154	0.2272827384674243	0.3021263469315218	0.40778250696697904	0.37510000670251825	0.5395471565779921	0.5731828050774381	0.6229286060896168	0.5933891717080534	0.41912758707231296	0.3432342899884217	0.46638335449738666	0.42324589455508654	0.4972913025915637	0.4994165343355635	0.1689035051390331	0.14214723606333973	0.4251505070977971	0.3621439255192339	0.4314199432160879	0.32000950410090323	0.3925928271905239	0.3842775527063863	0.39956533253485277	0.39804188529218365	0.41843647513516585	0.35204108340475604	0.3314832383766772	0.354357714236274	0.34153800550788366	0.33065922811456233	0.3419094267081223	0.3128093863211235	0.31480334884498445	0.296665789597882	0.3531341057974391	0.3693480027035466	0.3236415312808951	0.3165448502798205	0.29439942306972433	0.297491788993942	0.28466161521034977	0.28443997076441613	0.28776368814520614
134	0.6898745618823142	0.6235017367083655	0.47466483664820613	0.4215045999115981	0.5000798180906659	0.493270642950812	0.3444092375432387	0.38870435772225237	0.44026757319778215	0.40173467122862294	0.5686984886175269	0.5975949451676308	0.6671639406103278	0.6416241883305961	0.4871913602539566	0.3984986420755453	0.5480824422544833	0.48048676110160937	0.47224277304219536	0.5006520866898994	0.20461078082732723	0.1852477536961873	0.5219048103677121	0.45910610547646513	0.49132977170582265	0.3707601990435296	0.5415477186605648	0.4937863775036197	0.5179794142661254	0.5109113290101235	0.48194637335783463	0.4161767987350897	0.4006022934769936	0.40616342369241626	0.41326426008474404	0.3772424334158908	0.4470930684283962	0.4066137899814352	0.4009551601049583	0.3455795816579593	0.4858238076339233	0.48102963542777866	0.39473301378476133	0.38499416104019824	0.41687846765421166	0.37440951532944755	0.33235370222815963	0.3453086598835148	0.37329418131346626
135	0.7087692204209598	0.6489173820046548	0.43719197406404187	0.4038513471552905	0.4741110346496613	0.45366146865574397	0.33985747357461776	0.36242230565495825	0.4110211007592058	0.3533494038891162	0.5607509770963867	0.5551155608717322	0.6679034777558124	0.6292699503953656	0.5546265221011023	0.44790987308238384	0.5964166811415195	0.534070802747045	0.5630665278352909	0.5730631779718303	0.19069216363769423	0.16251624589038696	0.5229245015351078	0.46209609582496564	0.5547511136664564	0.41764395120343545	0.5177996106055625	0.4656110243030909	0.44040251110334794	0.45589249113347946	0.41145860164994313	0.33537479739333487	0.3947545030911711	0.3803567462629199	0.4096529001617107	0.39104143462073726	0.5027413092836955	0.43826544127083783	0.40547614912544044	0.3533187216372244	0.4940680082704963	0.5128873078147155	0.38024943068998296	0.38503212551240773	0.44960345949769115	0.40672115014259147	0.3233963612981029	0.33993614050528603	0.3462758783546227
136	0.6701518346863508	0.6526103315791132	0.45389104862563256	0.4104157212449564	0.45337314026006503	0.4637094159034335	0.40122697449880335	0.4314412948642277	0.4663840345284027	0.4567597393630114	0.5929106450568518	0.6372214207815396	0.6886051432351014	0.649007933772823	0.5579147489194587	0.45073452099526023	0.6040785933844229	0.5261499362005222	0.5139710573846592	0.5289976256174944	0.21169688794940011	0.18261372825753935	0.5761101982651929	0.4825229158677345	0.5610202851767216	0.4275192562608091	0.4972537191355215	0.47554719950585744	0.5070914293720754	0.4996650474155395	0.47136570342727435	0.38545208206300113	0.38846544799085475	0.4073890368067776	0.41996464558485036	0.40195922931940875	0.4493616675634216	0.3910210376105261	0.4046403378654666	0.37413492957714706	0.4539643064340121	0.4712686750904835	0.4056409481861167	0.42002581475203	0.4001774149132038	0.383131423807086	0.35769227428029304	0.3645894513861874	0.37972638518636254
137	0.6239228635614775	0.5797941907342958	0.43083130166291306	0.40823765250203137	0.4511496670079167	0.4367433008283041	0.3564682243475122	0.36823981101925507	0.41359385120159387	0.40533323647410124	0.567663787485362	0.6003554645073915	0.6500983067130371	0.6192793374620518	0.4486560121230267	0.4044939106634177	0.4856050682020305	0.4486218328302806	0.5088826566072708	0.5070476679460421	0.20318898844780195	0.21761310311603027	0.4976040631014838	0.4678884702710651	0.5074087747778873	0.42074648286202077	0.44906805419698576	0.42428642257298554	0.4689973878213606	0.4471766653232425	0.3819635479554133	0.28626003667967276	0.40993070410050436	0.39805537149933246	0.38225464338337745	0.4024758107770397	0.43890279033897084	0.41562149294117545	0.3864339431438623	0.35505857901604054	0.4588074084449765	0.45469681506493553	0.39580209717040643	0.3964741115493671	0.40145600043737273	0.37465240633401325	0.3437391479622049	0.35275472301406247	0.40131367466700774
138	0.68183970689411	0.6690308559294245	0.4194338190871877	0.40831459850813884	0.43962332609794796	0.4686980397651413	0.29793958881775046	0.324531811993503	0.5424390632323269	0.4873892637976769	0.6396372174544208	0.6668582889943607	0.7253567498906878	0.7009763812953786	0.5339604225696062	0.4333415448471738	0.5784520638563273	0.5210724232093312	0.5746383165837337	0.6118413806758035	0.24002768210776018	0.24805304488602956	0.5391142569285504	0.5154271308709093	0.5607702701159775	0.43177191211126736	0.5287317309881842	0.47897282209452674	0.470257304715777	0.4733699033489771	0.43414841046400376	0.36851594271345856	0.391065273199209	0.3753455359165984	0.38048648393077505	0.37793505112714604	0.45706485487216675	0.3843529778964746	0.38054957741560314	0.33435916780708885	0.4772102140982355	0.48772104218087997	0.3560895866541925	0.3640860400296457	0.42489658917289286	0.36522864655568	0.308656451886504	0.32733044817346757	0.3453667063799813
139	0.5700394215824848	0.5427392269838754	0.37431888048942114	0.35574914631915266	0.38783380061727624	0.3984462895378511	0.3318996795723522	0.3463160340809316	0.37107254636661974	0.3278320425618975	0.5066812175017584	0.5356774316552712	0.6293193097584008	0.591625754705701	0.42465954105914844	0.3605906384133114	0.45845577044332525	0.42508893377042467	0.45747634320056574	0.4679599352647145	0.15386840016400902	0.11445721197631628	0.43229240210701253	0.4082463678610995	0.4487365776079103	0.3415952541066908	0.37056870637048456	0.3372228338982686	0.4081039478940123	0.3941794605669769	0.36998940058927227	0.28873590584958947	0.33932878255727755	0.3855079948931767	0.31872622861303596	0.32491595596114015	0.35965786232646035	0.32186842298769824	0.3119181093582715	0.2924438503002565	0.3668050610410985	0.36368319323357257	0.3118640372718896	0.3218235075170101	0.31312402940609035	0.2934882302596624	0.27216674364185456	0.2883109975201262	0.2861773228056537
140	0.6874567119216335	0.6319784674452288	0.390443778111478	0.3795415952334005	0.4327208447816061	0.44670429899857644	0.294883408458278	0.32527520529308773	0.3819768733129314	0.384959979792136	0.5196502514071732	0.5868344245900639	0.6155599715448609	0.6293231648798714	0.45659890130612185	0.37540831798097357	0.5183505142606302	0.47658763479401545	0.46209825151398976	0.4770640666429131	0.14794245176210366	0.15892939099566142	0.48482629890384016	0.4815588567912793	0.4645487664063388	0.38817290926932224	0.4733400930859624	0.4525528594733099	0.4554607157649641	0.449562576806302	0.43091149704506504	0.35214994532965255	0.38215589255104493	0.3758701311063569	0.3795070062381808	0.39172849245340813	0.42533568990763143	0.4073780830315665	0.3779702178071077	0.34669420215505775	0.4512068291816305	0.4651873246047829	0.3668119233495319	0.359017091005023	0.3806018727164823	0.37076295275022236	0.3311258677559741	0.32037695418335727	0.3550145982018498
141	0.6379191369019739	0.5860356020767972	0.3939978073798421	0.3999045975724993	0.439794331436136	0.4216989709746942	0.3068868230007583	0.32547978150767004	0.45885372325535684	0.4375873255103795	0.5468473700123501	0.5952411848788473	0.6233719560775943	0.6153751766052338	0.4674571307800392	0.3949304800282595	0.5205504782575567	0.4708711979478124	0.5254850122780925	0.5421485766664063	0.20440461629471546	0.22759157234592436	0.4685325546357761	0.4416824811338722	0.45991226905608074	0.36664105415642595	0.45879140587326367	0.4334721184884648	0.4458175650155447	0.43871495290821283	0.40362343520144983	0.32535837203237117	0.33835959301401924	0.34181527739938655	0.3555866331614624	0.3971304629346495	0.3823603791680138	0.3777684365065009	0.34983318895603305	0.35814089190650855	0.4062868184077769	0.4130809800162808	0.3329789685671466	0.3533746260226106	0.37718467018534696	0.33949773403983496	0.2993592849920669	0.30469630703343603	0.325977389757658
142	0.7109688736165247	0.6415244137659044	0.47330521971149364	0.40901964595255474	0.4882977043752329	0.47669881929517416	0.35785086362856716	0.40054259761842453	0.4563524713628028	0.4212566684630195	0.5385698553908669	0.6009607356987977	0.6694947500213835	0.6766249046310372	0.49388496959605804	0.4179564569310173	0.5650389690106362	0.5081472559996492	0.571426526467783	0.5644830398802613	0.22612652775648895	0.17690879533529402	0.4937761470520632	0.461282922111805	0.50968776735861	0.3974224771781305	0.4773667783925423	0.4789314973305518	0.47767420991973486	0.4723910122378923	0.41104772111753585	0.3112230419120607	0.4139049428041762	0.4065875618788494	0.41606568799818894	0.40170269342956394	0.4527004604099002	0.40087070321135915	0.40037622392687144	0.3564796477119783	0.4697066386117666	0.49122037991274153	0.3906687705610852	0.37131321350012186	0.41886956752455157	0.36352601872309803	0.3272689797011451	0.32742973503384193	0.3480104583107447
143	0.6807680804366876	0.6310028742994	0.4661689506493506	0.41675034528401145	0.46822704532603737	0.4351033310748498	0.38125594194063345	0.3889252446832925	0.43471442080526546	0.43099452731452137	0.5557192822122451	0.6142643526407054	0.6662028901296255	0.6383935410150757	0.49258693852196844	0.38998474344455514	0.5289735099439782	0.4459553522240074	0.5211929192240087	0.5291475699530357	0.2462280320116048	0.1762293008101766	0.5018820969495591	0.46072079635089136	0.49662811154666286	0.3768612352937525	0.48190296037572145	0.43866361709096696	0.4642690317028834	0.45422559025195086	0.40371465112483523	0.30784265603115996	0.41656314272079165	0.3969212292284962	0.4015931986230854	0.3894332582357442	0.43962735787538954	0.37976835849089036	0.38195437220630024	0.35790416983606377	0.4440132168895792	0.4418031834855172	0.3459201945158912	0.35116229749833766	0.3993726215225994	0.36220232511090145	0.31194702750922865	0.301327858225223	0.35424424510997615
144	0.6242301535850692	0.6024384291764138	0.37668326654087614	0.3450666496951128	0.3884496830224808	0.3936720944569627	0.32653992689653577	0.3568467195617563	0.39784483127068343	0.3593734216122091	0.5248982451591498	0.5539881521608513	0.623999925273757	0.5896537233916169	0.43506213675432587	0.3710687162066747	0.4941693114057187	0.45430715704572433	0.45701774369034753	0.47210125591785024	0.1766087910086678	0.16469068549571472	0.4284219562231607	0.40145752105995364	0.446735771598197	0.3537859089974964	0.3967970788522243	0.3724423117547996	0.4318921687206639	0.41433181400094954	0.37349062216775153	0.2989203246364104	0.3265696635449352	0.3414285959476969	0.32118309107543946	0.3186170461995501	0.336861363226512	0.31215886877125415	0.30473477776515195	0.28195575131429956	0.3606912213736008	0.3694866285711381	0.30725824290926873	0.30500186952826197	0.3223182434747351	0.28465266878647816	0.2764206472788936	0.26948629959396797	0.2877797248000379
145	0.6887711365864166	0.6103356000575617	0.41248887463574835	0.4041441458513329	0.46145930328637025	0.4493307551426275	0.24261879666385616	0.26824351883801517	0.5101193763781346	0.48519257341824884	0.664801793780723	0.6932028795975145	0.7397669128518541	0.7071841523606285	0.522345895164365	0.43782560600385423	0.5307679776439399	0.4752008211396652	0.5436541910477452	0.5145930332600159	0.21673936725748663	0.20927897570626366	0.5687855509606253	0.4971880429925809	0.5422570770779619	0.4351708251292701	0.4764260438130243	0.44980098209523767	0.47453457804389615	0.4814389853465947	0.43948641295799534	0.3605596205090458	0.4123414424646827	0.3977863656345708	0.36803030322837965	0.37661916186489186	0.40230612447438385	0.36880815229271136	0.3727689151284865	0.34778071234996627	0.4565208631958692	0.46252066215127297	0.37753722822836666	0.3927978005134926	0.38404906991231735	0.3629932740017399	0.33000566019463595	0.35468892695011034	0.3496501644944921
146	0.682711013600797	0.6205659214711592	0.4545132431261849	0.4223536478238338	0.4933516936988568	0.47699595687606844	0.40094839526255144	0.3983736585900904	0.4445931513167431	0.4202355450376143	0.5501865502750083	0.6341779439298245	0.6824953376475702	0.6640753140113271	0.538751553175192	0.492424586568846	0.5777691402081775	0.5372727065226867	0.5300621350790652	0.5604036478990557	0.2059716593825784	0.1804027404155044	0.530870551637612	0.5225872215858793	0.5647337694784035	0.4623191930878135	0.4661974286223833	0.4333369045426757	0.48121568932019937	0.4922959131194209	0.41104167164264366	0.3362411832742355	0.4358013031745557	0.45281207891327313	0.38922538953681424	0.396278869814557	0.4535364118182061	0.40307778599130667	0.3875140008460117	0.36253119951313895	0.4678574299926837	0.4805865042419398	0.37599600673517697	0.382927041514192	0.4166754054996433	0.3884758437547881	0.33828031349001936	0.33546401731390496	0.3427100915553912
147	0.6452517850700151	0.5850930223222425	0.3750660940030035	0.36351489964450195	0.41782948247804946	0.40486406238068934	0.3693843934141803	0.41969468017155154	0.4135672837783493	0.3724168740898237	0.5306002143540779	0.5606432241102097	0.6643950066889923	0.6162813472564126	0.4240580995384793	0.34892329074309314	0.47078231572237056	0.4543744396157323	0.43331507598032865	0.45295475260772755	0.18129421075916666	0.18986277568119955	0.4662581581774418	0.4126035815003416	0.387679426457873	0.3247325829730662	0.4310252115624653	0.40695855413714255	0.41639285278274446	0.41521280055530074	0.42514246808798123	0.35071761393490297	0.3488534133751884	0.38049049782555755	0.34617089869053486	0.34685428041721406	0.3668356952587538	0.33361259331193027	0.33336662336595946	0.2901227836332936	0.37725783366565213	0.39932476969040387	0.3071699717429095	0.3241106630349474	0.336178494668618	0.3194992964257991	0.26138848752563903	0.26524239555210216	0.30922207789191153
148	0.6849707680713626	0.6111471932033905	0.4756027020978757	0.445797395800722	0.49733910274193893	0.45307672306635416	0.3855382631815007	0.3935684794478105	0.49707982888580055	0.4767270258958635	0.6295357629756513	0.6756359515468728	0.7002339942670894	0.6579337762254241	0.5299108579485183	0.4521371805402727	0.5638489819605919	0.4927911037096733	0.5273585233377264	0.5376295299498932	0.2539847870079855	0.2334800658917485	0.5188677529149064	0.47930810343296887	0.532069731937638	0.4389444991048398	0.5155271765232652	0.46412822447758056	0.5316842621059769	0.49905697190094594	0.5234852588782251	0.4501209098075383	0.46187319229493595	0.4327012675124315	0.40774011084347495	0.37669739608255587	0.4407324565066257	0.40723587683338747	0.408686760729294	0.3468487446689603	0.49892847548792046	0.4938038032705387	0.4029429570620074	0.39795859402017797	0.4022363211062003	0.38310690164106087	0.35010650044138136	0.3798550229082446	0.40901351758636584
149	0.6619385788809667	0.6219115658272175	0.4266192285533339	0.3799851037553781	0.4636371978267765	0.45529398226514717	0.29033436777591826	0.3166675584459934	0.4813700280903309	0.43677151942258324	0.5650159399959537	0.6215382177309676	0.6779159530322306	0.6525287593615846	0.44765060184391753	0.3853987522783658	0.48685877601626193	0.44302409700766837	0.4444803256847977	0.42714730934773376	0.19913220457850841	0.16387646348563836	0.4602012156302474	0.4252585835438378	0.4825354662260577	0.3714522829117559	0.4807187536997649	0.43906570716318166	0.4892140049428931	0.4667091576644784	0.43609458256759087	0.3693475028624544	0.35860151455724604	0.35368065400554227	0.3544920479318039	0.3908623177505491	0.3970773071805243	0.3795515064599781	0.3333950227416238	0.33941362062229263	0.3931831658116549	0.4078506018476438	0.2727580284656634	0.28396323005496765	0.3426076412166294	0.3247069101141858	0.24922468931241723	0.25220703252737237	0.30425574161901203
150	0.6390634048993894	0.6051153998842588	0.4405014213283871	0.38430309419653913	0.4392864490309315	0.44470316605558263	0.35056357567657487	0.38104009602684547	0.41266243835129307	0.4159589464600679	0.5473253423549588	0.6115884643732671	0.6451193405622382	0.6547232079193177	0.5075145350848619	0.45250640223489613	0.5385869372951633	0.49651397467251274	0.47261861178831077	0.48628325601327055	0.19733822545005666	0.17976609882652592	0.48380300051962793	0.4832203279350181	0.540806075065794	0.4310813992656203	0.460059033391524	0.42583864063193383	0.48252334418889314	0.4712105994742401	0.38966621362297055	0.29570095324555024	0.4060157120263616	0.41797767634486643	0.36466477069905884	0.36239137269623956	0.42992987826796214	0.4053129907229449	0.3558635205491526	0.33522399089246546	0.44834465807527457	0.44008654467871516	0.3517757629297675	0.3672492640113587	0.3703624561167022	0.3612092955130192	0.3159073813550279	0.3263670049595942	0.347077987763274
151	0.6672628566178721	0.6289965846470523	0.42385882780636586	0.3989451421087748	0.4496703246391224	0.4679204799808391	0.3956187333958876	0.43195639689468346	0.46884101647025406	0.4522458202690593	0.5838614040124402	0.6527004631354608	0.6695557375994805	0.6434953336000487	0.5287987280060972	0.4328093467281968	0.5754476352488574	0.4894379200935901	0.5672069738251806	0.5849078172224269	0.20104210400530778	0.19312508554584296	0.4874317417895278	0.44566444404443234	0.5077660728383749	0.4063003933099042	0.48100074335334236	0.4551291676709899	0.47862161924296714	0.48391118358353746	0.4167015119077796	0.343640337784696	0.3872237217239237	0.3866273315657233	0.38109190015112904	0.3631998090949058	0.4378322216577721	0.40094398673281634	0.380970361290206	0.3351026087476451	0.4855562804340349	0.48408341349287637	0.3883977558801831	0.3740821444853525	0.4248073939621339	0.3829846239383598	0.33524499261688756	0.32929636238998433	0.3688558980051989
152	0.6345372201054026	0.6225893799854194	0.38438104131994816	0.3800878954341241	0.4396940064998956	0.4283742528236773	0.3060044472377156	0.35053204298530344	0.41280575388198365	0.40050865179698547	0.5297154008647597	0.5877662555903994	0.6377914345300721	0.6173389261507604	0.46373828648542803	0.3835979990579786	0.5036311805279027	0.4575894259388978	0.4920617066049435	0.51194263456544	0.16390091460046544	0.16705964925072628	0.47295549785995705	0.4297756576836744	0.47126692168833756	0.3851467221762796	0.41807124854532307	0.3905598879098638	0.4326945241316994	0.4243625235718614	0.4024145794064886	0.3133220458700095	0.3848593525418346	0.38838983449810416	0.34816857022862796	0.36343513355097967	0.39384605459006555	0.36572115705704833	0.3264828752978939	0.3208835420806822	0.3911640530585886	0.4062179899497077	0.300199690351203	0.32154430000328976	0.3547538592246615	0.32574269010449647	0.280611736500672	0.28132476042196036	0.3063356530914567
153	0.5798580088888305	0.5526903119745902	0.42542421684598825	0.39298310281973853	0.4212582031649645	0.40251591347470006	0.3288196019589261	0.34311952796016054	0.4665866881133608	0.4193105811352858	0.5725620925538828	0.6111701136154541	0.6808131592191373	0.6453175546714396	0.4620053100543506	0.4263196874594514	0.5044981904174913	0.47480287174614966	0.4959930213791565	0.5193445053383365	0.1721011387654637	0.1328649909455332	0.47262751333747305	0.4501299338068006	0.45333946516616097	0.39434242495691446	0.4787834285848444	0.4326270035571197	0.4559962652426608	0.46072320722371407	0.4435236073050369	0.36349493218136697	0.3736838343720563	0.3647323954883304	0.35904919716249123	0.3591007295580525	0.39776583147637135	0.3518969650700043	0.3557006342820537	0.32195734472171234	0.4159677701211964	0.42477853968304463	0.35836041037861754	0.35955181604793257	0.3506287222290835	0.33506499759834074	0.31103152241798016	0.31314089138734086	0.3429874249966887
154	0.5986583111044537	0.5968395824722742	0.42392497560019776	0.41572397914728143	0.46543839434103546	0.45766946854596074	0.2946404504608811	0.3007470146036029	0.4690703768403149	0.4147701672826539	0.5867948175093812	0.6212238777127619	0.6953569720616303	0.6574217975038504	0.5171066919149311	0.45136764649245065	0.5413190752906252	0.5088471334934399	0.5405329762725899	0.5356624563872484	0.19410186711077904	0.1953728350339182	0.5121288697080563	0.4991814990729383	0.54657844904552	0.4208482228525313	0.4501481153225866	0.408513922539727	0.4928884008861302	0.4824481127163874	0.40739133907921243	0.3420572221507369	0.4116349793952208	0.42647063608093927	0.3921221847391033	0.36144396317329325	0.41921454308096356	0.37673836396597915	0.3816534853726201	0.33252930705107375	0.4047802820949612	0.429614844608842	0.3556394307596475	0.3487386273185132	0.3792519775012267	0.34424330783108964	0.29816453312975394	0.3099547470345894	0.3119644295679842
155	0.6209192320765315	0.5863515975884672	0.41883747420078565	0.37680540255264233	0.432478867552348	0.4282013329045774	0.2862347578298677	0.3329948504094597	0.4666633986939279	0.42533878399648656	0.5924498182904339	0.6264213925580331	0.6795372252978019	0.6238717135972561	0.47328104933887327	0.38115933612699926	0.5109340638853785	0.4669595502602726	0.4389353243172898	0.48917217125616463	0.1645165686973031	0.16862701293054544	0.46741886114720277	0.39820540983067715	0.4871751199182114	0.35986580888645103	0.46881492148674475	0.43829318019064256	0.46316570375927996	0.4611066787688912	0.4424997020351836	0.3752647473811802	0.3925679542702511	0.38104546962147173	0.38866283576828214	0.38769757655937576	0.401890458306729	0.3419607684004993	0.3757180975430548	0.3135635466970465	0.4197527961529252	0.42879967394566987	0.3663023683367657	0.33887631804268176	0.3740827492434898	0.3265807786946923	0.30773630771545946	0.3081656270559282	0.340713321575134
156	0.6339207803580488	0.5658474128256736	0.3957690677228069	0.3489183546404066	0.4083399919441571	0.413583018979321	0.27492360011055494	0.29075854954162167	0.43436082057496705	0.41526791018749526	0.5320087566329524	0.5843263937958394	0.6330618282605593	0.6089965879165252	0.4754578564176379	0.3943933916336986	0.5141953659316845	0.4634376048391952	0.4809129622804199	0.47941761004700834	0.18691369014205195	0.1805440262112284	0.4280071198773029	0.42189129372126294	0.4824121221456304	0.3694758148421671	0.4324412115249263	0.40686265315158654	0.433380428705206	0.41244509465959395	0.4040034037503745	0.3510993628420344	0.357893944572689	0.3861198144006149	0.32664270631621195	0.35632114016070954	0.37100211491691915	0.35867677239062795	0.34030025680200143	0.3131039288418669	0.39245517379416484	0.4056108051315087	0.32551237538635003	0.325669437568688	0.3578708113980582	0.3313174502693517	0.26791369645359975	0.2619282696255381	0.28134341133320906
157	0.5929105788809668	0.5485645658272176	0.3712182285533339	0.371125103755378	0.4122621978267765	0.4159729822651472	0.33457936777591823	0.35986155844599343	0.4194340280903309	0.3990385194225832	0.5449299399959536	0.5784732177309676	0.6394809530322306	0.5959557593615846	0.44272860184391755	0.3526507522783658	0.4943867760162619	0.4330110970076684	0.42149832568479767	0.46641430934773376	0.1817832045785084	0.19531246348563835	0.42532521563024744	0.4129665835438378	0.43919046622605773	0.3248842829117559	0.4406667536997649	0.40427470716318165	0.4608100049428931	0.4368461576644784	0.3963625825675908	0.31260150286245436	0.344313514557246	0.35606265400554227	0.3541220479318039	0.3461653177505491	0.3938633071805243	0.3436005064599781	0.3209690227416238	0.3112846206222926	0.40440416581165495	0.3996706018476438	0.3177140284656634	0.3250652300549676	0.3495236412166294	0.3162279101141858	0.27598368931241724	0.2939380325273724	0.314526741619012
158	0.6753265839084903	0.6393001773430218	0.3993551875776242	0.3775051004806397	0.4434167165104345	0.4489802414985823	0.3297821874164457	0.3737429517455782	0.4366338381709354	0.43251723541704234	0.565114973948706	0.6303643533266707	0.6875241746864039	0.6513685429460773	0.4805670805804332	0.4055705254121656	0.5461902264205647	0.47488330859235267	0.5662822606150537	0.5902939953148434	0.2001409742328519	0.19135780959527024	0.4898412576055371	0.44790430946420773	0.4922659625164191	0.40219528006981076	0.4846381157975432	0.4531147445419648	0.4699864159920802	0.4647568311218033	0.4363676691486521	0.34444050547864835	0.38358413390908197	0.3882852491953008	0.3600375702392096	0.3724677590768112	0.43015614221598897	0.3714716115950699	0.3658466631331284	0.32724565497026153	0.44639978089504995	0.4632958842715468	0.3539403651610028	0.353533281030345	0.4095249247602188	0.37105221630872814	0.30956510518188735	0.3159905385372621	0.3326016334408805
159	0.6453444388966946	0.6020810581219629	0.36632320513864264	0.334860101884099	0.44777420850315247	0.43255884468425293	0.300978836141934	0.34144449747432765	0.4211863481363906	0.40182764284798844	0.541121245111812	0.5737010094999409	0.6360503654060439	0.5635513499812946	0.4802010182647836	0.37488462264053707	0.5276336048187207	0.4553716464846308	0.5062397170735154	0.4939917013289392	0.19769807295241895	0.171942518405428	0.4605218110446987	0.40386428406976344	0.48372046410626424	0.348578567002073	0.42526210346992394	0.38766529995105775	0.4279565255424286	0.4208292567829498	0.436721632042483	0.3881593615002795	0.3935261541868666	0.3530281369711185	0.3590053463931786	0.35713614136555594	0.3964863557722184	0.36679642368003057	0.33941524582248356	0.30727406882113195	0.40308537443073783	0.41774347751844554	0.3194057922915716	0.31177740204089754	0.3643018032415376	0.3313660850824957	0.28578035552354303	0.28205475024730936	0.31066710837436545
160	0.6659006111830924	0.6031620439460008	0.4387118585267415	0.3769669697908862	0.4296814477229158	0.40288578064148955	0.31436479229095965	0.3192017097452736	0.4349969770706134	0.39605178440968	0.5293813430886738	0.5598288365576278	0.6315270339306965	0.5749247506024011	0.4332207740192617	0.33371399830330717	0.48356121930291884	0.41272688087825204	0.4724659332161786	0.4821504162932758	0.15356620898033188	0.14327310963286644	0.4246628467803124	0.3679660017025667	0.4277024384465525	0.3145806433041166	0.46060586417338173	0.42891588647910744	0.4519020038838077	0.4422366083087443	0.3982745864536732	0.3109035153398626	0.32997017754332336	0.34069505090882063	0.3702226770459768	0.36354808124832794	0.39812178603943404	0.33809095006624157	0.3386756007769189	0.3173205480452706	0.4230233251903756	0.43266622296285046	0.33410524988918855	0.3474994872481628	0.37216678762576794	0.3354141826726394	0.30207986418538285	0.3094273356342744	0.3289112633447513
161	0.6499417853855723	0.5946870243414778	0.3870400267470972	0.3517953513656683	0.4137175106278152	0.40888827821275603	0.3401274197510824	0.3691569428412065	0.47508563065557147	0.4438476261819544	0.5864807905857049	0.6317515293915426	0.6539150499147326	0.6350073715010179	0.49830533515415354	0.42891316476749836	0.5252508163359872	0.4831748164238795	0.483377897210676	0.49128929601411797	0.21468145979639544	0.20888637232086024	0.5039171618525926	0.47589901964163284	0.4993986184359918	0.414030812000222	0.46186057362270466	0.4295016905303697	0.4645798397543931	0.4581147681169188	0.4292944903314358	0.3391453654582284	0.36867956392452494	0.37199640959037333	0.37561822862361766	0.35834558148697165	0.39891494995238375	0.3637458775257198	0.35553289719350606	0.3267739631898358	0.40182278887755984	0.41462508755541166	0.3470717120816894	0.3380544885440654	0.3581550949416476	0.3248527564638941	0.29365811232306993	0.2956387756354278	0.3343863031550775
162	0.6200005841293927	0.5908439917955401	0.3730515485730331	0.39008347249658293	0.41285403061948905	0.43989592286028417	0.3174880227772251	0.34473972242236306	0.45723390201685565	0.43817450422680143	0.5806518238047423	0.6366642928028848	0.6808185782004473	0.6522076124024272	0.4903245749562694	0.3766203418328871	0.5620479847325346	0.49551312180282453	0.5524015107130642	0.5782688217012223	0.20347624592046373	0.2202527076241516	0.4654893575671977	0.4638010717944541	0.4900187513455947	0.37844656511978053	0.39688910493862517	0.37567348206197926	0.4190235911086657	0.42054643273973963	0.3923112040817945	0.35750080598010997	0.35566671775939906	0.36998563021617764	0.3449918445841054	0.3556333142611455	0.36767987721637657	0.33543602331751504	0.3367794573572443	0.3015424403849995	0.3678097368458539	0.3793686916951794	0.3437835618176077	0.3337853162826387	0.32786904697617136	0.2816181754988164	0.317858045362185	0.30705095097063734	0.31796391939546864
163	0.6920243378425962	0.6291726326034994	0.44457835280981245	0.43866602472041827	0.45486378329469646	0.4514371104950994	0.2801251936377135	0.3173377392568586	0.4468641050168504	0.4371666953734018	0.5854637605616857	0.6547301161861722	0.6623803845661393	0.6760449114592192	0.4980176553622492	0.38898842893846547	0.5599378092473927	0.4501965157607203	0.5498275775453569	0.5569065075729116	0.18557658113341838	0.16350464040297233	0.5024723552460202	0.45932299083975964	0.501222944168359	0.3717970720097115	0.4115945124971038	0.3963311905636282	0.45609382668962356	0.452152320723774	0.46467669920763666	0.39397517998716414	0.4099182886298085	0.3894221450087665	0.38622468726789183	0.37234142909071816	0.4133261972103911	0.36828800650091614	0.3939883549647482	0.33188223515480264	0.3701729152275752	0.40100605801150524	0.3966533784924484	0.38140497277491936	0.3991701178777936	0.34566585496681773	0.3454177271555209	0.35828775161490084	0.325049548254101
164	0.6629463770883274	0.6493617168095261	0.3954064566397672	0.390043401149183	0.40508137555963003	0.39609172971890666	0.31584110910437946	0.3430903046807103	0.5118738887284726	0.5011933765655405	0.5855865471273277	0.655860736384763	0.6576820345781618	0.6830209065620387	0.5023721116545228	0.4641332388986278	0.5586866854872228	0.5333952123679944	0.5378748678588282	0.5807004652420688	0.20375746997773603	0.19797730412038766	0.4296523077080412	0.4647354352251214	0.48738561832836613	0.41657752195418885	0.4483759338143641	0.4260686247815496	0.45392059420893155	0.45722825310774484	0.4412017391413527	0.356451891359549	0.39337293399246653	0.37030858184565396	0.39218805961431313	0.38808719427063093	0.4327922447504996	0.3877199563155387	0.37507651485369964	0.34292313284617604	0.4510402026172374	0.44090108069877115	0.35898394120619687	0.3660311970321292	0.41137387076217097	0.36550590992092474	0.3145570573738038	0.315548415345881	0.3485298466416491
165	0.7042644953619808	0.6349537858993599	0.4479280618691341	0.4129193541725869	0.4462624946132511	0.4332394845840974	0.37038671720205885	0.40760503429870526	0.45646665058648195	0.4345344410438466	0.5869183329119171	0.6354228417380826	0.6859004313540127	0.6450859855714527	0.49437721052285444	0.4155343592242414	0.5459135731322992	0.4881594922084359	0.5462888101275994	0.5198237080423097	0.1934216572355296	0.1942017899411758	0.5067862687309157	0.44067196885274434	0.5089936216156821	0.41209038586474644	0.4817075489674661	0.4318468013485556	0.47666105885508986	0.45413261943921174	0.4547904161190976	0.37547107750149067	0.39837860448009416	0.3833361851420089	0.3949117809315556	0.39535334606446126	0.4563703770648426	0.39775750169564106	0.3988160625722164	0.3502257908915768	0.4705489759489355	0.4670302740492091	0.40841656634282714	0.3913057305651705	0.43604585190428524	0.3814114940114292	0.32936761300638123	0.34410619905552237	0.3464522530220474
166	0.6597957900975387	0.6477406338380468	0.42198905302729384	0.3935488963697636	0.43075700116170756	0.4257333216141244	0.35428721305470773	0.36277107347113635	0.4933190938589538	0.42384959008428286	0.6013632483068304	0.6331813597059127	0.6812662283431655	0.6490611308409053	0.504276578274995	0.42498006387689297	0.5698787661266733	0.5218836512004166	0.5573830109105847	0.5626094385748371	0.2744159804135102	0.21713712179083144	0.5040292001527314	0.4650833074207115	0.5195659227482343	0.398075580131121	0.4664135736602436	0.4210505915159257	0.4568302638319316	0.44631347401262567	0.4303505546690425	0.36522661655109695	0.38994803272702433	0.39770509301531604	0.3734844209979406	0.36727672174347614	0.4325085302942185	0.37376869844702215	0.374870263757464	0.34228981798126246	0.4283864487490472	0.4344710521143068	0.3873163084382489	0.3796867140103247	0.4003367782122074	0.3728066026203415	0.33469090339510915	0.3432359015619919	0.35101596971378
167	0.7031876454013002	0.6559555166362231	0.4500810033324059	0.38027234949438926	0.44806952130419125	0.4690501406318618	0.34374088811709813	0.3668898818695406	0.47702395070163117	0.4371817496073596	0.5768650957015634	0.6347433211605157	0.6587854622885458	0.650402962120728	0.45678775157501966	0.42177403512966966	0.522737645138446	0.49648736590084197	0.42905828859939366	0.49453668799532347	0.18218432817030603	0.1536754272406499	0.4781347572670438	0.44635572016755853	0.48409561631619835	0.3847100960905391	0.49585392339286366	0.4516802833182458	0.4297233603539286	0.4417328672353902	0.4106435398063279	0.35272322409605344	0.3722162035541455	0.37666589255594957	0.36737452708499235	0.3857174051019786	0.44009699854407786	0.4009777947457723	0.3774491202743657	0.3255574113886752	0.4304199974966427	0.44431996322621337	0.36097147590759765	0.3493376605299953	0.39920325696655584	0.347570931432204	0.2982087785341957	0.2970194933553648	0.33918466991043095
168	0.6420781146548953	0.5992403469896225	0.4133650954550151	0.3950797249875145	0.4298561189073129	0.43359369106522205	0.30751303776677197	0.33455841680755943	0.4733243944362833	0.42117149251220093	0.5780330348251347	0.6341058372435932	0.6513533184874748	0.6226807525334026	0.49885291607772647	0.46906878027091764	0.5570229357795055	0.5141408372465973	0.5015272746072237	0.4855168416550834	0.20059915120157898	0.18490361841796008	0.5032080074362905	0.45903251481588314	0.5100772894163087	0.436812688080175	0.44688701959520344	0.4247190139301053	0.43169938817300435	0.45323084917859674	0.35522960447749	0.3193903647873509	0.38648116873161376	0.38174707087562515	0.359262048662101	0.3566165820893949	0.4071575703800334	0.3653872031704211	0.3469288917037471	0.32931403317946834	0.43085988919584634	0.4488519237488801	0.35262042053430026	0.3616454707801702	0.39356509086338737	0.3671900738704661	0.3075089418580415	0.32046101594631343	0.2990386516756557
169	0.6528965003895043	0.6127313974151642	0.4134250208934244	0.39674735089784857	0.42399801329690917	0.40995874381753244	0.3376695368425863	0.36511342759829	0.44148346066708644	0.4560751570383057	0.5702803668646694	0.6384029773337858	0.6546076530081858	0.6508747691559454	0.4897616892593701	0.4183381323580412	0.541329023536602	0.49866370379312014	0.5222417450578554	0.5291813940094193	0.1814624268898731	0.16264113605080768	0.48156231070620537	0.46926469477311433	0.47050311790604343	0.4006473830228013	0.49574291106524443	0.44178083872733875	0.48242646990427696	0.4623872928965367	0.39895950270015884	0.31189708011768463	0.39660622383193006	0.3849457803317674	0.3658893032389613	0.37749178739072337	0.4202352121003073	0.34852260683073294	0.3772637029637209	0.34063982523954567	0.4681115910323306	0.4565045564731121	0.3843569030381665	0.3774797815405479	0.4099121354478747	0.3671468002059716	0.33862902887585133	0.32934170506541205	0.3766211448439159
170	0.6524545396352355	0.6267614816211909	0.37407012472337914	0.33641372732661334	0.37031360556184284	0.40875336304133986	0.22400745230925231	0.24554599302214172	0.4230882443787087	0.41818683823044445	0.5593341534303116	0.6297895975323767	0.6397643030202083	0.631620764258765	0.4474141455516438	0.3656539423182035	0.530546899776432	0.4710164004003942	0.48592903537132653	0.49930235167857656	0.17729131573419074	0.14093679976822301	0.4260842631682264	0.42680013915847603	0.45630079206605056	0.3427278329672786	0.39047133238250464	0.3592102729452602	0.421273237423585	0.4022402252805075	0.3711735426338748	0.2940867914900695	0.332613869194588	0.34769221716865484	0.34815767558538263	0.3421415525706362	0.3606822596404158	0.3049355566453555	0.3275858628526724	0.29297072293091914	0.39089787842199275	0.39156257916037795	0.34576146575191496	0.34042300579775775	0.330184888332252	0.30598385516007864	0.33379535909413427	0.33108736879639217	0.2951844432314639
171	0.6552168070961913	0.5974324629568988	0.3750044449324216	0.36359640021354356	0.39794438089781803	0.3949576609284596	0.3098003432873873	0.3256542741948774	0.43745754875150256	0.38884543827824314	0.5272116996852569	0.5558466322692496	0.5894602407650684	0.5845487018718938	0.47699981986495593	0.42755917407971344	0.5377090998884521	0.49820698710647565	0.5263605635531869	0.5395606612326715	0.1816804041646913	0.1642828315802825	0.43244960541526684	0.42431578548808424	0.4574836172684694	0.36590666399934735	0.43491560869944357	0.4074869211754876	0.41727885450869934	0.41465330266698047	0.3975477638787987	0.3179563206784616	0.3795972538072768	0.38724832332844206	0.3719622088450005	0.3713756060781344	0.4263087690463466	0.37681241492556494	0.3617561263941295	0.3438908569455958	0.4203788069267788	0.426532018534172	0.3271153231191509	0.3327417830250942	0.3689409517746251	0.33957099740507973	0.2836488904793667	0.27621927420584946	0.3007415300193258
172	0.6632282938848987	0.5845289389009038	0.45087922269966113	0.44483510328755826	0.47790470049587047	0.47046844786992364	0.3467624848674222	0.425205043203077	0.4415318581018458	0.4813890502789345	0.5767445162749182	0.6729896656732108	0.6680145561256841	0.6706001570165121	0.469335955949134	0.4074077198689086	0.5328589832168766	0.488635984376909	0.46408317353197714	0.49861640734303514	0.18567517167198605	0.22203622721558577	0.48851336448386024	0.5145782586753191	0.49206596569610933	0.40614685393433514	0.5077740911423047	0.4910048553601507	0.48526963509277693	0.5088586824440963	0.4153305949363139	0.3411122175219107	0.43787217446465115	0.43151602474693634	0.4236841225471476	0.4301315236543008	0.45932456932844784	0.4177622357649912	0.43399982851183877	0.37850348267200246	0.4822599679664256	0.4805480707653442	0.37816221942214046	0.39444952305145015	0.4471676817228564	0.39410195385626323	0.31603260586519866	0.3334789619573566	0.39569158330785037
173	0.7087392496116439	0.633027243179073	0.42908515984541606	0.4095727301335319	0.4736975895472788	0.4378845694126812	0.3660527497602287	0.3706650844796405	0.5012272643096192	0.42772865309233665	0.6515996957565237	0.6618509098789169	0.7280756844594883	0.6944163783291999	0.5392030209203447	0.4227691367749465	0.5687046565727438	0.5055910761849506	0.5220539482882499	0.49057676370676834	0.2433125131733249	0.22526021738853855	0.5708363700465495	0.4755150883695875	0.5060527952457409	0.41726940683180297	0.5344503077272661	0.514680383763446	0.48514845652428173	0.49933807660280044	0.5003864684215366	0.4303695035333318	0.4089849097501573	0.40652399272029044	0.3971072278933206	0.39206431714812584	0.4723796867528746	0.3990411808152768	0.39928902823138274	0.3531295506326601	0.4973860654933684	0.5217547656541753	0.38998332001305264	0.39440624781886285	0.4313996452948896	0.39479659270761375	0.34736485977744563	0.36405479221648673	0.3661363930984338
174	0.659579873932082	0.6437244157851398	0.4396271524555873	0.3928890976737211	0.42548073252499863	0.4537810351272409	0.3633388899654693	0.38822686028807946	0.43470881824002494	0.46099042055515016	0.5652914316224938	0.6427310409801306	0.7005817932471238	0.6879249288756425	0.49878820521173234	0.39518033095542254	0.5597304696242529	0.48754863280779637	0.5382793476981304	0.5290235832866516	0.26163477679371777	0.2335903919749547	0.530768150727214	0.49767436025309625	0.5102469593367288	0.3724307062052864	0.45031414045278173	0.42413363372377894	0.4720051968913834	0.4604149797995104	0.4001867433609903	0.34747979343538604	0.40796409335351275	0.3887704736436651	0.38590401793127166	0.3897839944993216	0.42892071510353014	0.3820479874251486	0.39289349775441806	0.3472458272685206	0.41622459382367427	0.4234006977777493	0.36319051089986515	0.3650930390092399	0.38022216779758117	0.34965247876119304	0.316407604498576	0.32149311511716755	0.3683586835739106
175	0.6588828685890011	0.6405658022501002	0.4253242606872033	0.39984964922729305	0.5022121856915748	0.5165235600617392	0.2762860439880397	0.3105272043188398	0.4737376612821983	0.43615595246856037	0.5935488214381144	0.6398166001030946	0.7076545283672104	0.6691411210465446	0.5107684908595425	0.40566868379721754	0.5561185186063333	0.4931450444149649	0.517486591537527	0.5242543539131517	0.20966875810214547	0.17674644922566216	0.5649041050767736	0.48741219619143505	0.5095202710682486	0.3879454800200756	0.466361416294764	0.42385745995176866	0.4661827988705477	0.46601833878056736	0.4758026345364746	0.4351490392958667	0.4031893234523403	0.42231996668909094	0.4044981656907832	0.3995412521033018	0.4091696253744355	0.38577059807626735	0.3478735835353669	0.3300176133640094	0.44465902352837156	0.4522340974888386	0.3532704338657458	0.3682951625247445	0.38132728398096216	0.35692771252855565	0.328378563831675	0.34014722902395217	0.3611605664888762
176	0.6900444439242182	0.5802686696377671	0.4259911641629329	0.4085110986093607	0.4590397271868106	0.454418103917688	0.30207265578246145	0.32291589077391236	0.3885471582169951	0.38078635884244755	0.5498862790645646	0.5912741450956438	0.663977587060217	0.6553301335657874	0.5167994970012992	0.45962639577433684	0.5564250552230235	0.5185198580693151	0.49303265200377144	0.5173553872960488	0.18814884260676246	0.17289886451505987	0.5032168530199883	0.4799380099901334	0.5485159603966256	0.44573856416012786	0.40315346556770215	0.3973383373298409	0.4190559365916157	0.4294659302402747	0.3965957186235442	0.3081553641164735	0.3951887735387025	0.387164732160877	0.35957386870058433	0.3616165826918181	0.4094181908076831	0.3927405288151224	0.3451488862139881	0.3305851031691009	0.40870098951413286	0.4115677599423485	0.342456128986911	0.35362845301627494	0.36455908678512705	0.3416323912770381	0.3130577713930131	0.32436825625719906	0.3449760001962339
177	0.6277767166335999	0.5956410769417977	0.40158180439167457	0.35897814023749575	0.4136573353154984	0.42071634239994476	0.3051092017619033	0.3434643359230176	0.43123133651631373	0.42487194369446446	0.5680237091282987	0.6153012549044341	0.6658471499732939	0.6354989242197588	0.5002071444269632	0.4200242170903682	0.5233524640513162	0.4862394695705526	0.4889353652138984	0.5075642092036323	0.20891397237921838	0.16112814046563262	0.503230337203979	0.461701144570358	0.5394780707185813	0.39598867740022126	0.4379440931235014	0.4137827604588659	0.43959313984250264	0.44504028270200885	0.35961856138267173	0.29124219642252114	0.36996936135354425	0.3657578145312996	0.3962211986125037	0.37357463270991265	0.41817427024946613	0.3638099039528688	0.36976258437106574	0.32526305694648444	0.4290734890531178	0.4472052891636781	0.3440805197060913	0.3364473164712824	0.3790455559870421	0.3390107989066698	0.2962716588280133	0.3129940801099213	0.34548826476055233
178	0.6662079868626545	0.5917288713399339	0.3633788659165702	0.3376306022506969	0.4012613047451959	0.41717231492692985	0.27073865208571907	0.3223619339368347	0.4064104231402076	0.36981101694686647	0.5289496072227037	0.5672327054564142	0.6358629251430612	0.5955792000559585	0.481269589727874	0.39469880412283115	0.5152374062514098	0.4668853242554063	0.5058185338062983	0.5045885967133926	0.15820394535993904	0.14661193504645026	0.461191066099648	0.385752729819058	0.4591392743555645	0.3598683439306332	0.4291210314478661	0.4068746365187746	0.439319263516706	0.4560827051120343	0.4028453115142195	0.3376892254378083	0.3473839939399679	0.36221256998544593	0.36452788700802563	0.34545540389713214	0.38586875768877854	0.3499801434563697	0.35106613125388364	0.3102632714094101	0.3993457968600697	0.41595229083927654	0.33056405900237606	0.3244596960577858	0.3698462651230764	0.3299302966190601	0.2830971194642524	0.29082301273359357	0.30962597286927446
179	0.6708208908360798	0.6192030573372748	0.44495997261203035	0.4243705218122779	0.4944663982203979	0.4788048399712113	0.3153228292220261	0.33425756901895043	0.3715539901012718	0.3855167854667389	0.5160891566253298	0.5938759477383486	0.6671401659573298	0.6514685451183756	0.4595627055618552	0.4060453835545593	0.4828810610843846	0.46837640511618	0.4489023292083958	0.5084280889244744	0.14439522319528195	0.17319140315362644	0.5038986522762592	0.4850661625094242	0.5152862507080206	0.3899768460963266	0.4581808025728243	0.43631556451012815	0.4709409757130881	0.47463344251018347	0.41133146526043435	0.3481880465408869	0.4196227477347458	0.4334291732128523	0.36201875019014457	0.37529513294855643	0.38587043416241584	0.3803548314123471	0.34090088078765285	0.3368964720910496	0.41640995274030207	0.42852315375623923	0.3447169818985922	0.348583317767185	0.3646608633029218	0.34868437269792446	0.30940990696570037	0.29773452011107476	0.3354593045708786
180	0.7241535003895043	0.6467653974151643	0.4743670208934244	0.45938335089784854	0.5158910132969092	0.5173357438175326	0.45433353684258637	0.43155842759829	0.4467504606670864	0.5293351570383058	0.6054693668646695	0.7002729773337858	0.7170196530081858	0.7045867691559454	0.4853116892593701	0.4208141323580412	0.548207023536602	0.4962737037931201	0.5278037450578554	0.5502333940094193	0.22296342688987308	0.19257813605080767	0.5212903107062054	0.5198126947731143	0.47801711790604345	0.38943438302280126	0.5353729110652444	0.5010608387273388	0.5285054699042769	0.5201872928965366	0.47178950270015885	0.39051908011768466	0.43565022383193003	0.4384917803317674	0.4264423032389613	0.41951178739072337	0.47498921210030726	0.44727860683073295	0.3981877029637209	0.37299582523954566	0.48626859103233055	0.5094755564731122	0.39523790303816647	0.3990927815405479	0.4219151354478747	0.40600680020597163	0.3652040288758513	0.36610870506541204	0.3819761448439159
181	0.6584873651171984	0.6624954992064784	0.44995302375892976	0.4240988940306648	0.4315135145071776	0.4553416496380066	0.30016779851222736	0.336499497256554	0.5056542439165285	0.4693852443660394	0.5829121297016535	0.6379725994171294	0.650238243810432	0.667890119115543	0.4766473488010776	0.38582090182960704	0.5380888021297467	0.5019730880466197	0.5052962501464818	0.4975139285513441	0.18493581588089839	0.1646869404405685	0.4533529444207955	0.45039568307811867	0.49549842009849243	0.37994643524401733	0.49449626087294235	0.4752483325007708	0.48918041458135103	0.4876470979107149	0.44684361651265775	0.37601018984837836	0.38710633226405	0.40475094672228634	0.3644877940746589	0.36827675126223486	0.4424858410338361	0.3805963449720877	0.3835222926085387	0.3407751282298117	0.4534474595229008	0.4690103967028089	0.41731726322063417	0.40259117899273716	0.40496998074334273	0.3697108213307289	0.3579584861590164	0.3593365487119132	0.3733471781579718
182	0.728360534607712	0.6745988701053865	0.46889716569908885	0.43139873060135164	0.4789830868781848	0.4846331038079048	0.3237886326687248	0.35756359972255697	0.5561304342981042	0.5045481222359853	0.6209601194775591	0.6574364619366736	0.7130310813660351	0.6781439806742723	0.5357306668151282	0.47107216918440364	0.5906994493721291	0.5485391888157101	0.6120711004410705	0.640851665711467	0.25854854607984723	0.22858545365859112	0.5409892211929367	0.47967441323810606	0.5395412957756893	0.4389638358092237	0.5598209702847263	0.5183542355664771	0.5497828263743979	0.5193315518231826	0.4924444560528136	0.41374478887387556	0.43694224984275215	0.42606962197889636	0.43420015327797684	0.4413751112443741	0.4739824246049511	0.42821645151026366	0.4297522224611678	0.3910126885829502	0.5080192633385977	0.526568296736475	0.43788112905657556	0.4504999548223804	0.4709396047886626	0.41720754896553625	0.39249594322466413	0.4005298627865025	0.4301085514095954
183	0.6459351416139403	0.6272422115733661	0.3677548336600387	0.3364591425765946	0.3795818219700284	0.3860780143760626	0.31438161630438366	0.3447919121375999	0.41100618645873915	0.4242422894127079	0.5229518277334755	0.6103220151932176	0.5705121345060272	0.5704569359451211	0.41218037390088064	0.34630437913765405	0.48183742804824276	0.4583240327243495	0.42683212597800124	0.4526807192271255	0.17683713691183017	0.18695832181589556	0.428576592935915	0.3752727689129509	0.4161735733683233	0.31994782228732493	0.3945164059108026	0.3609610194740208	0.3877809890930833	0.3660136588039197	0.3629364995390566	0.30107662312523975	0.31795406181651864	0.33928496082432924	0.3440628255357853	0.325034603191154	0.38695295950984854	0.3466422574278032	0.33368855551999105	0.2921317466979352	0.39147647827926424	0.39760994457517596	0.319343564923706	0.31438585148887	0.3463283534559068	0.3025575801962823	0.2859590760641061	0.2916104329600001	0.3083810563163606
184	0.6755191539006264	0.6551634311956491	0.43678219928496986	0.40586210141627926	0.4353077111722465	0.44419231028902934	0.3360129532334379	0.39275298223141114	0.4888931781479055	0.44056317370433973	0.5720788213907768	0.6028004574421841	0.6388479684994972	0.6034267476362223	0.5329433723700002	0.4201755902310799	0.5677138120193354	0.48336953385387144	0.5769275649206947	0.6020227993242405	0.1908630400458966	0.20348728213537542	0.4528299598983115	0.3951539592012449	0.5163679635763159	0.39221613802465227	0.5298684409124637	0.4922244481480268	0.47298415569231245	0.46692178156256764	0.419661644411206	0.3424090761597358	0.3523028140942717	0.36681150771251264	0.4286624210085223	0.39744934726930775	0.45049061792014194	0.38848515298504366	0.4048320515926985	0.3522819308708418	0.48920717658550855	0.512791946436146	0.3897079832480487	0.40193269503738005	0.43230584374776465	0.40213212882457317	0.3474742720763244	0.36317867967729356	0.3841149500632038
185	0.6648836968390628	0.612187632897816	0.4316119010386071	0.4472176050576155	0.45114828873063173	0.42756752129827114	0.25129394953669554	0.2661870253943335	0.393837443071118	0.34892883180875867	0.516974149548916	0.5502680178029545	0.6405163065823414	0.6105568141263933	0.48570546509657486	0.39002099857957423	0.5193621630477216	0.45159200003996264	0.4787054467232216	0.4642300087415844	0.14508514279907314	0.13117035266676577	0.49439417297797117	0.45186467903016947	0.5027142775352548	0.3962529177951576	0.40101600679262756	0.3672327473369605	0.44155048261740276	0.43207855643432724	0.39751623730188124	0.29167693748107065	0.39319603449553714	0.3902503455370815	0.3775984393159636	0.3769931684746218	0.4177261848012374	0.36766576762629094	0.367271296632594	0.3442620991111511	0.3925199839314454	0.39973947733307397	0.3476629132635138	0.3488379380788909	0.394332022085714	0.3486880341665952	0.29407662014756375	0.2972954361536881	0.29771492273624434
186	0.6964777166335999	0.6432390769417977	0.48441680439167456	0.44034314023749577	0.5133533353154984	0.4785033423999448	0.2811322017619033	0.3084143359230176	0.43278933651631374	0.4627119436944645	0.6111377091282987	0.6916352549044341	0.6929261499732938	0.7040869242197588	0.4919721444269633	0.41686721709036817	0.5386934640513162	0.49031146957055255	0.4790613652138984	0.5026202092036324	0.23125497237921838	0.21701414046563264	0.5164703372039791	0.49625914457035797	0.5158640707185813	0.4005236774002212	0.4732290931235014	0.46633876045886596	0.5399881398425026	0.5148822827020089	0.48287056138267176	0.39864219642252113	0.4761703613535443	0.4601048145312996	0.4034801986125037	0.4251196327099127	0.45286827024946613	0.4202509039528688	0.3842185843710657	0.37266705694648444	0.43146848905311785	0.44971128916367803	0.38137751970609135	0.3991533164712824	0.4178615559870421	0.37557379890666975	0.3455526588280133	0.34752708010992134	0.36877126476055233
187	0.6748214338691709	0.6541474466061585	0.5021562461143523	0.4622181051588374	0.49126368981949436	0.49402158545081787	0.39418601650140644	0.3657721041747429	0.5060365380557862	0.4612659268535293	0.6198312111590596	0.6691478739042377	0.7082491437518708	0.671561566396802	0.494019539528268	0.44776784950673726	0.5405151544144179	0.5139704348999465	0.5301017821432593	0.5371680153618296	0.17104930329807547	0.17101417229579613	0.510409769069409	0.4803845581493935	0.5098309678159029	0.4103945698440181	0.5023567413721456	0.4516302625722746	0.4977231144932414	0.47472158332562486	0.4629035454614217	0.38082635888408556	0.4263165348350306	0.4491575417813601	0.4152778240857729	0.42583670003929386	0.44823752073675377	0.4103453185449387	0.428868605430979	0.3929040344731631	0.4837087593473428	0.48872719509454254	0.4245774555962323	0.4342513510655202	0.4493445196979482	0.42055177888795325	0.3719359396540729	0.3781522442374196	0.41722221655249697
188	0.6456942103659127	0.6232651589730462	0.41982805601546125	0.40491135370476716	0.4481729972823451	0.40982695018887383	0.3566108342935628	0.3757285190557888	0.4673384805979969	0.49057997190019786	0.5659849091908817	0.620975289680326	0.641912034447466	0.6523163832263802	0.495955564628071	0.41988532681478424	0.5637877803329139	0.5166923795776764	0.5053496579747787	0.5467858060376111	0.24565962432900726	0.2030595536711232	0.4786174175845285	0.46124364398422574	0.4970611210857337	0.4130299568873257	0.4700328864100059	0.4491389495455246	0.4464796890049737	0.46160814421882956	0.40915242848782063	0.328371792160947	0.4258382643874993	0.38143655588340303	0.35811485554689926	0.383014551968213	0.41835063921276616	0.3793392310006542	0.3656368683424313	0.3625406529412866	0.41277077810370627	0.4364047429669095	0.3557917572993042	0.370936023561653	0.3717518924105123	0.3449155377535067	0.29713352955916267	0.3013581284855066	0.32203009471088573
189	0.6458013481185458	0.6301186700876263	0.403713631853802	0.3881753901868848	0.41530013477106714	0.4209563103236714	0.4023626682795478	0.42508629653281294	0.5111867890239796	0.4314223961720791	0.5394276783232269	0.5640423268537925	0.6480082313885291	0.6176145480845544	0.47718710721111673	0.39698679162678663	0.5590764683679681	0.4908117521405606	0.5502726975038796	0.5636377058935096	0.20096139212971723	0.15815523065111745	0.4430805391582601	0.42300720501074596	0.4952697255782573	0.397007351375791	0.4178072258337424	0.3960820028412088	0.4202348239045833	0.42247026925636005	0.4051774073029015	0.3242914857210137	0.3667761111837975	0.3495797164091603	0.33213900622759907	0.31934386692757666	0.38139760228170794	0.3553596284935449	0.3267624299718732	0.28504908926547845	0.39925410134516914	0.39836143028294374	0.32718624853973205	0.3001931099779678	0.37190380718092503	0.3408284265459907	0.29911449907475873	0.28585917606805555	0.3162876178524261
190	0.6930498908360797	0.6396870573372748	0.44762597261203035	0.4073785218122779	0.4341283982203979	0.4214298399712113	0.3686218292220261	0.3990295690189505	0.5149669901012718	0.4843187854667389	0.5993101566253298	0.6568499477383487	0.6725511659573298	0.6458235451183756	0.4676227055618552	0.38948438355455933	0.5310930610843847	0.47875340511618	0.4657123292083958	0.4520290889244745	0.17406722319528195	0.15054840315362644	0.4802736522762592	0.4231661625094241	0.4891502507080207	0.36780084609632663	0.4352248025728243	0.4142285645101282	0.45216097571308805	0.44623244251018346	0.40276846526043436	0.33096704654088693	0.3965217477347458	0.3872671732128523	0.3778987501901446	0.3862071329485564	0.39794543416241585	0.35412283141234707	0.39235488078765285	0.34272347209104964	0.3983079527403021	0.41429715375623927	0.3658749818985922	0.37522231776718495	0.3710138633029218	0.32001737269792446	0.3224679069657004	0.33043652011107477	0.32737430457087857
191	0.6917721419294974	0.6823192135926014	0.47917276640413237	0.448771594297761	0.4925668501197941	0.4769362302081293	0.2922126426412859	0.31375317480725484	0.45229953333596123	0.36884804150483863	0.6047464039651025	0.6194613204745504	0.7192461777317675	0.6796559601897265	0.5514946095165549	0.5192422531620592	0.6223779286618595	0.5726994095324967	0.5976199472083485	0.6092722626335159	0.25482638594905893	0.22570191845555626	0.5632685966110658	0.5066092070542422	0.5609377653464421	0.4904530513144808	0.500810767971042	0.46394615586724797	0.45609997606473185	0.44110362636553774	0.44092252178251107	0.3442843746485651	0.43424221236585514	0.428547872589145	0.4024721554688681	0.43263390426091164	0.45365821420347846	0.4080455416415927	0.4046798293475376	0.3691139262544775	0.45514643349117195	0.4901522624401838	0.392393305262486	0.39440267699798803	0.4137839537289364	0.3699690402343773	0.332610700861537	0.3548548130433257	0.3277232815795265
192	0.6469361758321478	0.5946126842635885	0.4632719784657031	0.44245152228009765	0.5055598955513039	0.4708283743664349	0.37677671213052216	0.3727160842618669	0.4275911600897569	0.40715225461038757	0.5093595803463651	0.5993674997961054	0.6277075628638765	0.6272821474634481	0.5226883514566386	0.4827024159640165	0.5551768538837699	0.5402405177469394	0.5068724813612164	0.533601990929173	0.2003482561018043	0.16170863942367905	0.4350855034226464	0.49457848737794263	0.5420627512379691	0.45602527507374735	0.5092514651302845	0.4796404163131591	0.5173833455632042	0.4979649177305655	0.49758745289171136	0.43926633188143066	0.4562590878273407	0.42855080247145827	0.38393667557480093	0.3941419270448047	0.4119761720144924	0.392761102107334	0.3781520750174379	0.3394196100413398	0.4603051505855314	0.4694396848385388	0.3629947909421151	0.3706670247707025	0.40865182279669476	0.359427328955847	0.319740990412919	0.33037159068109057	0.3311514628820402
193	0.6760926381421374	0.6501209085297442	0.38649859673176507	0.36620838737996625	0.3978241507856312	0.4208681039523301	0.35696637082857136	0.3927222050753142	0.48674276909306924	0.44502058131018696	0.5910321359970147	0.6193370145072522	0.666894849949249	0.6429139340141197	0.47138623184241585	0.3862095971700436	0.5237387115716563	0.45515607635600425	0.5730147845869561	0.585921293865318	0.22714619469058306	0.2042638130308019	0.45678943227993696	0.4136832557996345	0.471294722398567	0.3614507775112666	0.44129525048898094	0.429034892023023	0.4356596048038865	0.4424744179340671	0.38382448151523973	0.32219277367775134	0.3375690706282283	0.34529494085752466	0.3560084539196611	0.35735510235008705	0.3847621751692491	0.35309400432362364	0.34357426459316287	0.30667326156373753	0.40779291427379344	0.43555724378914634	0.3376963942785944	0.33524286795686264	0.3664700502182874	0.3313756889984556	0.29258799839144745	0.30700975264796104	0.3225986679854562
194	0.6426050870647358	0.5919564783674082	0.39738849176180413	0.3851214039561016	0.46210035954506595	0.46271893609024806	0.3307324065553559	0.3472783961382091	0.38731090865938317	0.38102219142743265	0.5075680894535399	0.5564020487313032	0.6431724160174419	0.6149915206324736	0.4458759870232237	0.3818024333553708	0.5154064422835346	0.48076888815255076	0.5202397807757515	0.5310168772702606	0.14910366741687017	0.1550107217407032	0.44686241458636433	0.43974038443623287	0.4489466215080565	0.3543550958187132	0.4395189091591255	0.39540873559973555	0.46620281330962837	0.4605401044300377	0.35775966492901445	0.28521260340281135	0.4010289745480357	0.4050453573972896	0.36927161192225105	0.3801589588481205	0.4209406718629584	0.36196858048546	0.37374768023241	0.34571196054791703	0.45193438968861305	0.46014726719256854	0.37221279546733455	0.3718804390532343	0.39909462772480864	0.36633564746845987	0.3283835580571151	0.3375228387659755	0.357745796508619
195	0.6587050870647359	0.6219484783674082	0.5113994917618041	0.3988944039561016	0.5097803595450658	0.5033859360902481	0.29400240655535587	0.3659533961382091	0.5423029086593831	0.5356241914274327	0.6429270894535399	0.6781270487313031	0.7439754160174419	0.6790615206324736	0.48829998702322364	0.3822164333553708	0.5323084422835346	0.45469188815255074	0.5825777807757515	0.5753268772702606	0.2548156674168702	0.20717472174070323	0.5442064145863644	0.46937138443623283	0.5554346215080566	0.42220909581871324	0.4898679091591255	0.48515473559973554	0.5259078133096283	0.5112001044300377	0.4529016649290144	0.40167860340281136	0.4370009745480357	0.4394073573972896	0.38191061192225106	0.39619795884812053	0.4200006718629584	0.37571058048545997	0.37432768023241	0.35437696054791706	0.4639973896886131	0.4793602671925686	0.39141679546733454	0.4169514390532343	0.3871536277248086	0.35586664746845986	0.34541855805711513	0.3672158387659755	0.35562179650861897
196	0.6172036501132665	0.5509631261327921	0.36775902961260254	0.3470678944984845	0.3867520118380836	0.38547918403323017	0.31400268142072346	0.34508801249947046	0.3331224139050135	0.3214147135096881	0.5061515534226888	0.563636151474886	0.6128016407169787	0.5972217214606155	0.4043329946958611	0.3740009342390642	0.45110859492913213	0.43306020067737905	0.4300024022993024	0.43723783055604265	0.15834284878742075	0.1611981767106211	0.4144847955671827	0.39817200794663726	0.4392569206284408	0.3511668642214381	0.42537892343040257	0.4097741843038018	0.4299757844314671	0.42368257313109703	0.3879546041439347	0.3256524751889221	0.33857867235664485	0.3313205759808923	0.3253917194593153	0.3274815453584831	0.35947057888591255	0.3094776156670746	0.3177644868383238	0.29814926618010185	0.39470765736813007	0.4068429277851085	0.3190840722641571	0.3248298859962547	0.34144694023711564	0.30657677758865143	0.27688656960623487	0.2876706192819289	0.30704333646913345
197	0.6011449969177016	0.6059990943715424	0.3975587839651508	0.38348459570122023	0.4316413421125121	0.41449683339379995	0.26876029136677404	0.31813572053600425	0.4201640433014165	0.44198544893578473	0.5311346751282087	0.6207609766478205	0.6296813684514075	0.6428287672249439	0.40425354720090534	0.33770135039043075	0.4594833070600155	0.41109174742477483	0.46598440366681027	0.47699896864761177	0.19086448466862602	0.15538662726571403	0.4383161500502273	0.4322111816597979	0.4739172669362872	0.36352233824674296	0.40928175564342273	0.3910947112763409	0.4365590856150803	0.4329500520266842	0.419284484676342	0.3389632306701963	0.38313423264363977	0.3722127603649628	0.3233379316228371	0.33542628654965645	0.3649604277597079	0.3306213537265533	0.3165424120368928	0.2915903401053479	0.3864510270268598	0.4000998556870825	0.31413273239305484	0.3140637980085405	0.33928083221025523	0.3090959090081449	0.29136295120319267	0.303120024753373	0.31865275651301145
198	0.6618743651171984	0.6349814992064785	0.4142020237589297	0.4042748940306648	0.4182455145071776	0.43616364963800663	0.4043177985122274	0.429037497256554	0.4230622439165284	0.3512302443660394	0.5450271297016536	0.5520225994171294	0.6627482438104321	0.6288401191155429	0.4788243488010776	0.38301490182960707	0.5360528021297468	0.46689208804661964	0.5803472501464818	0.581726928551344	0.22403581588089838	0.17238794044056852	0.4618489444207955	0.3954036830781187	0.46065042009849244	0.3501264352440174	0.44684526087294235	0.4264703325007708	0.43203741458135103	0.4421930979107149	0.40703961651265774	0.35806018984837834	0.35036933226405	0.37643794672228637	0.3718367940746589	0.34205375126223486	0.4278538410338361	0.3873163449720877	0.36155729260853875	0.32843712822981175	0.4490084595229008	0.45969339670280895	0.3520722632206342	0.3524411789927372	0.4039119807433427	0.37309082133072896	0.31309648615901636	0.32492954871191315	0.3216791781579718
199	0.6607087850700152	0.6296850223222424	0.4079110940030035	0.3995628996445019	0.4306094824780494	0.44364706238068935	0.27433639341418026	0.2702126801715516	0.4119242837783493	0.4001918740898237	0.5566602143540779	0.6236142241102097	0.6553870066889923	0.6537423472564126	0.4762600995384793	0.4193992907430931	0.5328373157223706	0.49733743961573235	0.5054130759803286	0.4877657526077276	0.18807821075916667	0.18685177568119957	0.4663771581774418	0.47728258150034153	0.481618426457873	0.3913885829730661	0.4782092115624653	0.42289955413714253	0.5316348527827445	0.4887408005553007	0.47250046808798124	0.36935961393490296	0.41075441337518837	0.41576949782555755	0.37965489869053487	0.372497280417214	0.40803969525875383	0.35735659331193026	0.3591136233659594	0.32410778363329357	0.42678383366565215	0.4477077696904039	0.3614199717429095	0.34864166303494737	0.387244494668618	0.3524112964257991	0.346746487525639	0.37748239555210217	0.36861307789191156
200	0.6580339253698446	0.6055175320467325	0.40870405016178846	0.39412235323694733	0.44452249995143917	0.44238841579365024	0.2837099513850667	0.34203600381287236	0.3857863106095118	0.3739585027565492	0.5501334854698463	0.6053257376225692	0.6462726375409192	0.6192847808813078	0.4752879187332875	0.4263342944053271	0.5209719875335286	0.4885532669469171	0.48750950582195823	0.48783090403291246	0.18800559142248488	0.18239031740107062	0.4855065664381413	0.4536193191157072	0.5005996205557853	0.387477527909905	0.4549642238525456	0.4346900977424936	0.4770703191548576	0.46600666899844745	0.41694444085654364	0.34179450682040324	0.3930389242949044	0.40545192662479707	0.36458793016224295	0.3723187578719647	0.4107429013606897	0.3778359603056673	0.3588536741126463	0.32973251499099643	0.388729580258477	0.42477921188461	0.3535959482557812	0.3626803165581355	0.36108793291673935	0.33361458149558415	0.3207414461119441	0.3402410579154908	0.3353009363997241
201	0.6933449181106819	0.6696169239402537	0.3901176435611476	0.41398939112252436	0.4401311294328791	0.42930237911411856	0.37014043409653996	0.37037032701864586	0.4871281290009498	0.42133733445937654	0.5699475257652976	0.6164694309693058	0.6746920252016226	0.6355657527746995	0.47451439900068365	0.403121856445701	0.5193010539667388	0.4863879774020794	0.47368300180952067	0.4953485099029069	0.19415645794276193	0.1819777031912226	0.4523352414510345	0.43498285474778314	0.4613337266381541	0.35936920933063243	0.47533655094866284	0.4551997064472708	0.46389556360481554	0.4907372196971244	0.4753753825654554	0.40623205640210114	0.4206867913689873	0.42385797492637217	0.3639588569969117	0.3769154551200732	0.4266840779858609	0.3925531698835187	0.36439281843144333	0.35677336516605873	0.4460594970356277	0.4617644924475429	0.379473866626778	0.38339952398500277	0.3959027261684709	0.3679323390618357	0.31724766596919585	0.3232723172080871	0.33888193447474935
202	0.652304114339338	0.585164344970387	0.4187651627109214	0.4035842732663481	0.4380280907575471	0.4190614752331553	0.3460110114298698	0.35989615413790454	0.4036310475590611	0.3968807404200703	0.5569424585935078	0.6132195319622604	0.6647182752617345	0.6478177282887974	0.4911516804620521	0.43247190624651244	0.5441604351658886	0.5131874604384502	0.4969764533768764	0.528805298248693	0.19477790216435015	0.1926920217782994	0.5036020037611397	0.46196307667459185	0.47435809743818985	0.3779264590530191	0.44258065753496406	0.41502887753687817	0.4216314012013558	0.4284348816169787	0.4569195822340355	0.36928961326402554	0.39164901818227715	0.3908551591108094	0.3700577187290182	0.38496828101963726	0.4005723156864035	0.37226391895663163	0.36966361787620056	0.33852285362292617	0.42851493398393864	0.43471960588387226	0.35798768019552024	0.36744364527105217	0.3713774905903577	0.3400016138323711	0.3260303170606106	0.33017363586298776	0.36070342641248976
203	0.6314657683869198	0.6037261952226258	0.4113076348419694	0.3870438475218884	0.4557761308917047	0.4371509388984209	0.3707332895184029	0.3866577421174654	0.43531817576302273	0.42232077798799417	0.5750243392072782	0.6272312568282057	0.6870370374928296	0.6531278004700294	0.4293810935641927	0.3250600545646779	0.5167084825742086	0.4474384805178204	0.5444593445680737	0.5425390733562837	0.21647803604521432	0.20045766253140918	0.4923377565900572	0.4398745415742602	0.48273292391575673	0.33159372813199567	0.4697675385835047	0.44979836087080777	0.5012392490776254	0.481212939462564	0.4135722811216796	0.3286356613308637	0.41701734284427244	0.4139901792772473	0.36291444077655777	0.36512869715231344	0.4125187112002556	0.372626161047177	0.35686003455684057	0.33032592422550255	0.41569943069982823	0.4378371211355465	0.33863569740078736	0.352686419529296	0.37905892137922986	0.34468736167915587	0.3123581252388123	0.32722740299157027	0.3520747428495318
204	0.6405681535850692	0.6000304291764138	0.38880526654087616	0.3661446496951128	0.3734576830224808	0.3758390944569627	0.3168959268965358	0.33536271956175623	0.4252808312706834	0.4036074216122091	0.5135672451591498	0.5794951521608513	0.6260619252737569	0.587732723391617	0.4789401367543259	0.4121077162066747	0.5213653114057186	0.4874091570457243	0.5283357436903475	0.5320442559178502	0.17151579100866782	0.17737868549571473	0.42316395622316066	0.3971675210599537	0.489219771598197	0.3914429089974964	0.4566230788522243	0.41553931175479963	0.4073951687206639	0.41529981400094956	0.3751886221677515	0.2978703246364104	0.3177156635449352	0.29938459594769684	0.35601609107543947	0.3494290461995501	0.395821363226512	0.3586468687712542	0.34897677776515196	0.3265927513142996	0.41628322137360085	0.4279036285711381	0.34883624290926873	0.340470869528262	0.37105124347473506	0.32767366878647813	0.3152876472788936	0.31986629959396795	0.3103467248000379
205	0.5979615886204567	0.6105187868395907	0.41203021385782085	0.38272464548473495	0.3964642070443269	0.4305262848999506	0.29411398072007106	0.3434760823755081	0.4135563013743177	0.4142261993193708	0.5411504316698315	0.608159183641041	0.6332633531148368	0.6056323022859648	0.4832643237012746	0.43386742452156013	0.5338851762112509	0.49435014336888977	0.5627423743149624	0.5813581378755626	0.1962274948499666	0.2135935590652414	0.445754295905676	0.4183655972432864	0.49473326682866164	0.4119300482007098	0.4681401158350821	0.4510146455275208	0.5021678400696188	0.5085745370175101	0.44530073348625887	0.40083475657151696	0.36562460271158137	0.3878769326202435	0.34249676261353257	0.3481948993333157	0.4002807225578237	0.37559643251637226	0.33192102969708637	0.3290595097616882	0.42426044076653735	0.45084584883044193	0.34246196151756225	0.36122950649660435	0.37745360803077865	0.34662106246517554	0.3237138962539266	0.3139826644638262	0.32834029999958303
206	0.6207190631224777	0.5764370431613127	0.3112896260001291	0.2642633897190651	0.38481463744016114	0.40851777592844785	0.23665178537105175	0.26096078128989647	0.38556061903549455	0.33915592702843045	0.5214302546021915	0.5506547747960358	0.6236578344819824	0.561780945739482	0.42655346131633326	0.3157487592173295	0.4534586755685828	0.39276663950980123	0.38946254535105895	0.4016398038888111	0.15281635922319486	0.13764699438106487	0.4199916880118729	0.35633088014222736	0.4418542250483089	0.3122469223983703	0.4118155632762821	0.37426915103817787	0.41268645405446713	0.41159179403597795	0.35543441967162454	0.29666520038046995	0.30908877109120264	0.33149808715055434	0.32143908084294276	0.3170180728313284	0.3367758644296315	0.30359535779855806	0.2887292357420882	0.26192795131518826	0.37677690349993986	0.37964389920064423	0.25998243949620914	0.26949340297445024	0.2894358476871521	0.2809494702880682	0.2271164156275402	0.24586610549803983	0.27617445954126446
207	0.6429122768862461	0.6016291097820519	0.42786083079453335	0.3912525994437783	0.47031532075975996	0.45709810855558847	0.28424835463474263	0.32676384247933593	0.4406394032092971	0.46472820208497423	0.5455420648964916	0.6204093931098741	0.6464885437037811	0.6325365859855236	0.4619007143591731	0.40982860966608814	0.5157296494550979	0.47821864847085	0.5095136208893748	0.5300391846852008	0.15794374792080487	0.15855051742613474	0.44315595922132484	0.45708878060794655	0.48161227117587424	0.39268477006610886	0.44273505610310465	0.42324852570058874	0.45296804441600924	0.4519608537897414	0.4357413857265577	0.364621513394546	0.3978049533843987	0.4232867944338103	0.35339933470008766	0.39615363931964254	0.4090513305763197	0.3984035192864484	0.36957096587517324	0.3611154437076692	0.44618360978869404	0.43527310434547906	0.3662492047412384	0.37037845403668074	0.40126950816043877	0.379043559071525	0.31016961878094107	0.31510258931349905	0.3186270230023046
208	0.677667807632651	0.6520882794286526	0.3842167386719242	0.36755522395065315	0.4642237231566383	0.43605155812222823	0.32914720498506883	0.35540330754131716	0.414404959474645	0.4198544591801329	0.5484741257729202	0.6036098770267966	0.657852687504852	0.632147795572849	0.4379095498564664	0.40406786452484017	0.5001913588140386	0.4820081771250946	0.4574686348815448	0.4956150310254408	0.18732492488953195	0.15332132624882455	0.45819270905207826	0.4594329859596219	0.47394759807576387	0.373254178076473	0.4654079599007649	0.4258737950887292	0.45636301659693346	0.42679887184653487	0.38558532105539556	0.31684837270324856	0.38278598820693044	0.3798516161141347	0.3875608131229791	0.40754246233222624	0.4307157587403641	0.3973761108617996	0.38054619444579196	0.359738821916876	0.43617671808949043	0.44860714382281236	0.36349626011453584	0.37923664378650584	0.3880486742636073	0.357305416633263	0.3257904554570953	0.3335120667225504	0.36650704123707983
209	0.6071480139163542	0.5617919234903945	0.36666417587027855	0.33934609954500017	0.38037072184862253	0.3870691727081351	0.2350744215994536	0.28148292125974533	0.39706749819396525	0.358466297129745	0.5020321265066353	0.5448672492111573	0.5787693808733104	0.5477203382559324	0.41570878879086626	0.3481614605932512	0.4547656408217941	0.42735908333083394	0.40088695630941257	0.4245891913054461	0.13105090841980718	0.12947133705516506	0.40026755531276265	0.3598436597271706	0.42936096145652236	0.32324142211496937	0.38868979068262266	0.36695304093590286	0.39381967629184794	0.393229880681039	0.3978226938860982	0.3228769347975609	0.32842745372389226	0.33797799067808887	0.318162719469897	0.3201591708843146	0.33442766651183603	0.32417307020509617	0.3168162746735583	0.2894243790696812	0.35372638520459143	0.36311382210694765	0.33599474707395693	0.33727086702331	0.33032600577267296	0.3028703037928831	0.30073793828745027	0.30483239739723056	0.2995673168185572
210	0.6047526501132665	0.5757471261327921	0.37361002961260253	0.35462489449848456	0.36346201183808363	0.3880131840332302	0.29819968142072345	0.32602101249947046	0.41372841390501347	0.38928471350968813	0.5032075534226889	0.570333151474886	0.5978696407169788	0.5789087214606154	0.42041999469586105	0.37727593423906425	0.4782365949291322	0.45572120067737903	0.49059740229930243	0.5176838305560426	0.17655884878742073	0.15450117671062108	0.3873737955671827	0.3884450079466373	0.44026992062844084	0.3374388642214381	0.4076759234304026	0.3735671843038018	0.4171737844314671	0.39626257313109703	0.3561606041439347	0.27178247518892207	0.30917067235664486	0.31504957598089234	0.3471267194593153	0.3378285453584831	0.36666557888591256	0.3341366156670746	0.3404364868383238	0.31052526618010184	0.3732516573681301	0.3796969277851085	0.3249800722641571	0.3248378859962547	0.33943394023711565	0.30837677758865145	0.29628756960623487	0.2931766192819289	0.3252503364691334
211	0.7035368296588271	0.6480197200633089	0.44099808960134224	0.40319272451969473	0.4623466215764069	0.46282515666999846	0.38312115485827586	0.403852901564643	0.4336642244477982	0.3989490233685523	0.5848736111040993	0.6159822851858364	0.6928789215809281	0.6805101501883302	0.549334270182943	0.47869074786146043	0.5854341429801201	0.5437177246158379	0.4951741224544032	0.5043439396503847	0.2078861182950566	0.17500738214790748	0.5457281562899032	0.49879318994736455	0.5462487888863603	0.4376412591027542	0.5141413570377432	0.49671116212707433	0.4681610183228883	0.4711033739582146	0.4273266168462131	0.3522790794468072	0.3717978286390189	0.3786044416170192	0.37762412327744466	0.38325978799314664	0.45561183252795695	0.4081779324754342	0.369696697473962	0.3508858952291782	0.4503936913506171	0.4839763926665805	0.3594046114907773	0.37188376377665266	0.4181141313696144	0.3879661176125436	0.30890385841082296	0.3172219453762977	0.34867149336449405
212	0.48328887361652473	0.47880241376590443	0.41377621971149364	0.36319664595255474	0.3388067043752329	0.3555708192951742	0.3772738636285672	0.40692659761842453	0.4608334713628028	0.3554066684630195	0.49927585539086683	0.4608977356987977	0.5943697500213835	0.5132419046310372	0.43607096959605807	0.33833845693101733	0.5022129690106362	0.4157202559996492	0.481520526467783	0.48353403988026117	0.17033652775648894	0.13867679533529403	0.4018471470520632	0.32828792211180496	0.41573376735861	0.3145104771781305	0.4413717783925423	0.43664949733055175	0.37672920991973485	0.4034410122378923	0.3475527211175358	0.28552404191206066	0.3027049428041762	0.3151585618788494	0.3710656879981889	0.33251469342956397	0.3912184604099002	0.3063227032113591	0.3970012239268714	0.3247796477119783	0.3927566386117666	0.4120923799127415	0.3831077705610852	0.3907862135001219	0.42355256752455156	0.3648150187230981	0.3244879797011451	0.32571173503384193	0.31635445831074466
213	0.6231107951250623	0.5897322453538512	0.38326901205158415	0.38515389309502523	0.40959551984536563	0.4302015808475595	0.3364560326952352	0.3546514667707211	0.4367639039395582	0.381801306078742	0.5719122822595828	0.5853404953016159	0.6697594499973386	0.618896914425398	0.49902305701151073	0.42680183701069274	0.5638962165309762	0.5267048627851009	0.5700729458408407	0.5999281245419468	0.23276975006785366	0.2033644679004633	0.43401924212802107	0.4178090333410815	0.45649241903859566	0.38853357728917587	0.5048979357580219	0.47527562889470887	0.46211667488111874	0.45338114746995056	0.4051846412501038	0.3510586191672909	0.30227365207886026	0.3179596882050745	0.39002494330534626	0.3872851630697383	0.43097736532968317	0.40587180358211394	0.3921029041489686	0.3671868523292314	0.4927040638324422	0.5146873345382098	0.40226464513358823	0.4177247649857021	0.4587020617557968	0.4332729088148839	0.35179131926457924	0.3457574075718816	0.3571298615356485
214	0.7000488911516369	0.6614660593565101	0.41305690535612405	0.39324797353344426	0.42370642637016365	0.433836055803278	0.28863285555892826	0.32648583168860534	0.429359336978494	0.36156753755886956	0.5644047328569567	0.6018552530196816	0.68843320918307	0.6672935693629808	0.5218739411775295	0.43950625757896455	0.5555015616980014	0.5062247819243271	0.4957671504387431	0.48426163233086483	0.18889747223251074	0.18281899979328714	0.5106086559514099	0.46654860065071535	0.5391684426861395	0.4170280751234825	0.4506231646330637	0.45725170090335526	0.4110869626847367	0.42532941007180153	0.38978948750388887	0.3444987980642123	0.36644389828408236	0.37132208497766805	0.38873008012322735	0.379732434018314	0.45266968885604586	0.40681011562613656	0.3663741546151994	0.3231236516475919	0.4459099079522098	0.4861444716212471	0.35599972223737214	0.366109143276303	0.38278546357595145	0.37139083273601947	0.31107553176313124	0.3276369001944004	0.3210665298340445
215	0.5278943258714672	0.46868941500045175	0.292919919928975	0.27355851760190003	0.29036592224224406	0.30160803041419926	0.2273298830455614	0.24869693183270228	0.3208034602049062	0.2881855631739006	0.4161303431360115	0.4596129792185384	0.5316935937984096	0.5227811240127234	0.35836689250880394	0.2866980918694448	0.41354592588991684	0.35943439143934547	0.3269249598330107	0.3301429708821868	0.12203892703658073	0.12409627672315315	0.3538229919587744	0.3275772386927569	0.36394874593848525	0.27029898529954005	0.32767983955568214	0.30821989828284935	0.31293964706204297	0.31557916552674403	0.2978535765789417	0.24886847847599347	0.24855268690139198	0.2508655098853989	0.27120842172823767	0.26542798608232204	0.2992667934937276	0.2604183951574652	0.2546391327195873	0.22784323053843822	0.3073931721332386	0.32169237401554307	0.23474670050688567	0.2510429547355273	0.2888022278589653	0.25652476637662186	0.2095821559407334	0.231182884980933	0.22623487977042372
216	0.6667838741529845	0.652056230237658	0.43660051345099626	0.36878146968966435	0.4574020466340531	0.48117571648894286	0.3526057253262487	0.3378676309648643	0.4434438820859452	0.3793106893649093	0.58127628147853	0.5809759804563447	0.6811941967611671	0.6099589983319924	0.5321866995875686	0.39992014737614406	0.5806612279362228	0.5364374460182681	0.5262745977961407	0.5791514096730306	0.2002550484813296	0.21075729000383608	0.5298482506888745	0.39908512258334267	0.5235387481659044	0.37342799125525616	0.4681611295938637	0.4498403712437934	0.42292037200796895	0.4439885814174467	0.4365742782941327	0.3660540939368476	0.37618967720382984	0.391609854664542	0.4011632922761675	0.37298254968365585	0.4501064501039177	0.37950439914759376	0.3991312919785339	0.3476666126832586	0.45536054977447815	0.4760525052013819	0.37831070755647006	0.3579250742615335	0.3993652900135337	0.36141443795128125	0.3129145446788737	0.31185752755054286	0.3344079695284987
217	0.731041657056872	0.6336467322200355	0.4909845034691498	0.4355194048917411	0.5412433542068779	0.5264600048806952	0.35896017237234806	0.397020426624042	0.5404052486363533	0.50254312971473	0.6570379368956106	0.7020671528468166	0.7493382098305353	0.7129997253226185	0.5522722788127906	0.4614064981742851	0.6026530278823051	0.5355791134140696	0.6139770850813926	0.5918936812796578	0.23180573322991488	0.2185651942808084	0.5882191168791387	0.53873403417327	0.5770456225679532	0.4524259537735547	0.547205234274046	0.5263944392057974	0.5277545530098605	0.501104054870802	0.5209386401915683	0.43530217408389876	0.4721686547332255	0.4537996159145014	0.3765614626915637	0.4110615470406171	0.45616914756711135	0.39618112187543375	0.38812806869198013	0.37265323644849735	0.4940687853790716	0.5400273293571678	0.3881214135543804	0.42712185306026934	0.4278445467123545	0.38392255998430486	0.3481767249515522	0.387564979906007	0.40265111313094226
218	0.6433720920922593	0.6042140898832126	0.45915645078609435	0.4278304006813633	0.475857878228724	0.4443941953236831	0.3550712261958834	0.3825937894377938	0.4639577187399876	0.40652690742189185	0.5815331234062924	0.6124011843270063	0.667510637671615	0.6252373042169663	0.4719274657597394	0.4067882064891706	0.48759189268783737	0.42820609973723506	0.46941571570600754	0.45290556323737013	0.17315243707121367	0.15388706785033507	0.47669245656165404	0.45560611035660287	0.5034401177984179	0.4123530929767681	0.4926452712569038	0.44940577297851864	0.48824622435881543	0.46291777788736266	0.40352775151007575	0.3384596060190053	0.4355875938998717	0.408545952587048	0.3840101342296568	0.4033094001743827	0.4267725068984231	0.37603868562055187	0.3656533206239146	0.35317599489588597	0.4504350047720081	0.47349154961647155	0.37021313216267393	0.39101149002861174	0.38231791126839804	0.35796695366300224	0.33821697392658523	0.3567913447758652	0.3752526883304874
219	0.6873226570568719	0.6425507322200356	0.43114950346914976	0.37880240489174116	0.4748083542068779	0.4408690048806952	0.36352917237234805	0.39044042662404205	0.4846082486363533	0.4089151297147301	0.5913839368956106	0.5815141528468166	0.6837802098305353	0.6195677253226185	0.4709042788127906	0.39916549817428515	0.5077710278823052	0.4722961134140695	0.5300240850813926	0.5578776812796578	0.18056873322991487	0.1961951942808084	0.5276171168791388	0.47106903417327006	0.5137406225679533	0.4113729537735547	0.482332234274046	0.49116443920579744	0.4673575530098606	0.468406054870802	0.4414486401915684	0.3781701740838988	0.3890506547332255	0.3796276159145014	0.37202946269156373	0.38761154704061707	0.43283014756711136	0.4097901218754338	0.35305006869198013	0.34707123644849736	0.4617177853790716	0.5118063293571677	0.3370794135543804	0.3574108530602694	0.3975325467123545	0.40220755998430485	0.29268472495155223	0.320979979906007	0.33673811313094226
220	0.7379234778268685	0.6543351403087542	0.5033463762245037	0.45227402659169735	0.5959207726183204	0.5262222480759935	0.3807127252716978	0.4019618002285244	0.5186497849707907	0.45767457194799654	0.6615984554458272	0.660960324417199	0.7543049721923261	0.697327320839509	0.540470238941383	0.42268055857629416	0.556495980444934	0.4702249662837578	0.5643411861566392	0.5405461155917061	0.28881271275950776	0.23270958548318268	0.6268057598315689	0.525616290313834	0.5735529462881526	0.42133978791939447	0.6001761627269449	0.527639597775752	0.539062306090088	0.5310322216053025	0.43992864973274454	0.341860321349339	0.5473086490001879	0.49874866204319024	0.4775363888065171	0.4976366054757112	0.5560451486186969	0.5046040892808636	0.47538213188388845	0.4528827869559632	0.5801537066084923	0.5713541823407036	0.4510316146665402	0.4831298007889894	0.48573595585288537	0.45265367999850775	0.3965300609443951	0.41466503389496384	0.46576318149874757
221	0.6230374218980419	0.6304452290031108	0.45110281323351487	0.4269845980403191	0.488693828767042	0.47302150536991777	0.28135070590925443	0.3373982967505865	0.47968889324384184	0.4975717946540282	0.5877307937333854	0.668732736936604	0.678841352984141	0.6622747789503062	0.5172047766748228	0.46068251243771663	0.558134271056942	0.5205233105785718	0.4981081644309131	0.5225684786711049	0.18542564920123783	0.18679080861597697	0.4771164057821633	0.4649618060023908	0.5435607695860292	0.4270944831338466	0.5090550684307239	0.4790539702914958	0.5441399348656608	0.503411428128595	0.5044124228327268	0.39879065737291486	0.47090693310661413	0.4589239066579925	0.4104735585461187	0.3978082570308978	0.47005411702009026	0.39129870720148774	0.4170963831858181	0.35873502985679867	0.4914670162530062	0.5113955110985804	0.3986147776106696	0.39562433302612815	0.41997762967911995	0.3733336902977574	0.35201036843928546	0.36585037760345174	0.3769275480688197
222	0.6994559083711921	0.6244647029278805	0.4957646582566607	0.45907084939316745	0.5260751202153287	0.49570107647931516	0.32289482115238716	0.3600748030891312	0.504677855716963	0.5011276545625889	0.6181700340914197	0.6893544650592325	0.7154076251190165	0.6918782098503193	0.4900886771433266	0.4103791842025066	0.49886165377174985	0.461186931040858	0.5193569531793559	0.5043956813750781	0.24258116767130375	0.22961360761161956	0.5621931611756059	0.49122984104833456	0.5506629260355502	0.42071244404167857	0.5237101888133456	0.46029776808293166	0.5151817284780899	0.4921208403440926	0.4914962316467874	0.38659180269303856	0.4774067032146519	0.435220696311671	0.4160611423151831	0.4012038735373065	0.47361066260856155	0.43415624382712453	0.4251188114759808	0.3840364760266632	0.4903062220807453	0.5088262454647449	0.41894293357487916	0.41515824754336605	0.42020775935432164	0.43217618671084596	0.3534294590276865	0.3738506852716333	0.40050637609417833
223	0.5801110186283206	0.5945435329869634	0.3822412021504752	0.3936426445490955	0.43524821238251493	0.42515021610950354	0.3033232149030789	0.35739205188967516	0.4882489613973475	0.4241662610320734	0.5832025842277607	0.6332940795255276	0.6558555593017434	0.6305320975958197	0.4779300319117077	0.36811535970264575	0.5263905906124803	0.476374918107371	0.49328407000932134	0.5059853338661653	0.1766314290369219	0.18824208652513624	0.4545605936129016	0.40869394750624927	0.4749022657687648	0.33448719024586837	0.4183867907201616	0.3828999419214589	0.4229951003693865	0.4169735865767458	0.3989817582237049	0.3451851858904295	0.3874699225263916	0.3743636741030316	0.35179991184421994	0.33451531114081917	0.39132124685367076	0.3450688911263985	0.36362264123751625	0.29434123386110783	0.38017304507607874	0.3994657866658428	0.3528163434305164	0.31949009248956933	0.35564568904323274	0.3251771499493305	0.29604672935948945	0.2893235233237947	0.3175579833772597
224	0.7107124981578652	0.6626134008244897	0.45214757331707384	0.4256223855086872	0.47818916146200724	0.46240296637143585	0.37558383919458704	0.3817261441036483	0.5337920891391289	0.5056427047355921	0.6029534411128732	0.6691968062762255	0.6911312623230623	0.6814695246338298	0.48364264826328196	0.4259134675322149	0.514954540374115	0.48120962583296667	0.5696331759756739	0.5868976858465234	0.20834306306449366	0.20718486795059154	0.48042802769438814	0.47482095632556015	0.5062437202787735	0.4052900616015837	0.4673466002591399	0.4293764848108991	0.46900812540342207	0.46552551705253853	0.4502845309901318	0.3839706323155765	0.43022471025784886	0.408213423823101	0.3996527523810358	0.380896925965094	0.4616772237609432	0.4016309215436761	0.38850948767402266	0.32980270976257686	0.4685861228928764	0.480463119459948	0.38240415810450257	0.3887430399427925	0.4225292122431957	0.38445886396676554	0.3326286646025732	0.34856847036789806	0.3366500347408096
225	0.6903911811752286	0.6584272977986281	0.4322298702340871	0.4274949707265257	0.4869724423847277	0.47719684943193663	0.3613575581079518	0.3900687402311066	0.46405031704758354	0.42117272269697736	0.6132341905307446	0.6699229406731413	0.6740558277437899	0.675761955292546	0.4908980658088286	0.3957390631222215	0.5441668049016896	0.49941510613977086	0.5421242375218197	0.5360152203026731	0.2047832747933766	0.2000565821729716	0.5167645490730868	0.4738236514396039	0.4935214395064492	0.3705095012589581	0.4984661892883022	0.4628675900851694	0.4993767435840399	0.4996585587495086	0.4439265617162271	0.35899108602095003	0.39940285772851314	0.4271813094260325	0.3797955278152894	0.37933066944082444	0.434458261743587	0.39691049145621526	0.379613989236489	0.3386628239458509	0.4466637208808341	0.45267328512744964	0.36490886797623445	0.37080390125519785	0.3938057066133138	0.3766870951884844	0.32623203107981996	0.3333294767743059	0.3615925799670746
226	0.6820220139163542	0.6448569234903946	0.41068817587027856	0.38586909954500015	0.41031772184862253	0.42343217270813516	0.2705304215994536	0.3111239212597453	0.4910384981939652	0.450871297129745	0.5579491265066352	0.6195492492111573	0.6453633808733105	0.6160393382559323	0.46516278879086626	0.4124144605932512	0.5244636408217941	0.4929290833308339	0.5009239563094126	0.5162561913054461	0.1721669084198072	0.16525233705516507	0.44208855531276264	0.39707365972717057	0.4632909614565223	0.36595242211496937	0.4605047906826227	0.44785004093590286	0.47232867629184794	0.468316880681039	0.4410436938860982	0.38154593479756094	0.3794324537238923	0.36774399067808883	0.347283719469897	0.3383301708843146	0.383601666511836	0.3366540702050962	0.3433532746735583	0.31262337906968124	0.4198533852045914	0.43274182210694767	0.3322307470739569	0.33154386702331	0.3428820057726729	0.3116083037928831	0.30318493828745025	0.30174139739723055	0.3221503168185572
227	0.6929108861241134	0.5762614478407059	0.4282689463318337	0.4018979768081826	0.5274489076865055	0.5052237965698428	0.3668420359184007	0.3812744383890206	0.5122465268978895	0.4600918215644104	0.6510936989042043	0.6781101174239784	0.7548539875288969	0.7153407857784883	0.5190224624410138	0.47167348444516477	0.5619411112936985	0.5313925703396429	0.537207215508487	0.5318409463637553	0.19840670257816725	0.18081065368365523	0.5339086139761203	0.5032968747303453	0.5401489463957782	0.4509050779654276	0.4537858025352854	0.42979566352457216	0.47312055163554956	0.4719747366144766	0.44662140092282765	0.37288979544801837	0.4362492789322464	0.43091848978790964	0.3656385578158216	0.39229899269205193	0.4390438538205812	0.37773501049104474	0.3586835142236948	0.330930617299623	0.4123712928688148	0.4394341891973441	0.34724138554203277	0.3616460923009256	0.374408180032362	0.3414565265414771	0.31321011589366116	0.33894639418451067	0.333682638012176
228	0.5931526381421375	0.6243579085297443	0.36484659673176506	0.3799693873799663	0.4437721507856312	0.4250031039523301	0.24423237082857138	0.29392120507531416	0.4848727690930692	0.45001658131018696	0.5958191359970146	0.6343570145072522	0.672578849949249	0.6576909340141197	0.5405732318424159	0.4413655971700436	0.5833397115716563	0.5104100763560043	0.5239457845869562	0.537501293865318	0.18880419469058307	0.17608481303080192	0.5033614322799369	0.4562482557996345	0.512693722398567	0.41841177751126657	0.40566325048898094	0.38858389202302296	0.4159766048038865	0.41832741793406714	0.43979948151523973	0.37294077367775136	0.3762200706282283	0.37514394085752467	0.36456045391966113	0.36673910235008705	0.3699621751692491	0.34467200432362366	0.3562132645931629	0.3207262615637375	0.38187091427379344	0.4103352437891463	0.3338163942785944	0.33462686795686264	0.3528220502182874	0.3207146889984556	0.3067699983914474	0.30618375264796105	0.3112366679854562
229	0.6234208349072532	0.6047461460316313	0.44384740962104147	0.40820809326089963	0.46488145436911954	0.4613040972651355	0.3142278098595827	0.3663020655410126	0.4954100983743229	0.4420070081727705	0.601207494912888	0.6425823602577537	0.6712635467491448	0.6442240032291727	0.5194052432952949	0.4353993374159818	0.5725423516963927	0.526609749410994	0.5632133074826696	0.5927744520038732	0.20938615963701196	0.18798862628642074	0.4931772982268535	0.44207567819798094	0.5162970740058972	0.40586954131077885	0.4189917082766035	0.4083659370258719	0.43209260448866094	0.42615864903347583	0.36985323836041667	0.30272038256446276	0.3863400318411719	0.37713041782765455	0.37744691992974616	0.370726784503743	0.4302034025638092	0.38676444933297116	0.36389513208958246	0.3430227149918851	0.434431262384816	0.44385348251411605	0.35946914484272163	0.3729678500043237	0.4030305371291563	0.3474143829971742	0.31564121446059074	0.3236738638195627	0.34177267114095067
230	0.659405718865239	0.6333810735324723	0.4383792519680252	0.4308001056266571	0.45051318715040034	0.42140811984604143	0.31169389940990255	0.3521256194176593	0.5591817080442711	0.48527939599717795	0.6250986348800951	0.6778224259619944	0.7120635406584175	0.6944031687418745	0.5386521854230514	0.43008488191619443	0.6033529472138032	0.5274455475307059	0.5697809342960799	0.5691329173665283	0.2711203362045978	0.19781440856584873	0.4901566202157962	0.48586388301791217	0.49050146834585123	0.41468799882143886	0.42881440392960585	0.3946911143753056	0.4633004843433576	0.446308058546007	0.4425105330926987	0.3578786442246292	0.38609787492762554	0.367511171039966	0.3761637494704292	0.3848544941355421	0.4338492585888302	0.3907865892399256	0.38148279966076404	0.33970617242345325	0.421407957192572	0.4341607261768421	0.3872832646397552	0.37752505806903774	0.4068264791917211	0.38684373514587583	0.32867902310129143	0.3498893148074354	0.28909237486365863
231	0.6219945448836616	0.6312059075895134	0.41982644474307834	0.3647720960678182	0.40325443835455543	0.42777630363647684	0.31199810731055916	0.36551915699851134	0.5209611183052335	0.48149082303466273	0.5403120372391003	0.614553672604294	0.6480439281884249	0.6273486172996077	0.4854911186639957	0.36947653187272483	0.5412921084927045	0.42802642519555034	0.47631622039959304	0.4904198640320651	0.19917135707614608	0.16299204390673627	0.4951904051051767	0.4341996274090924	0.5036930771855875	0.3687401151753032	0.4096076836213649	0.39511804784405774	0.45840582358935766	0.44520850035576875	0.44578316414807845	0.3766200946077251	0.3436220723967411	0.3562031933792902	0.34164547223768416	0.3374285490812326	0.37707082967626804	0.3202520735028924	0.33849829746829285	0.30366554269362606	0.3505104494561917	0.3711786690079135	0.3439929991038593	0.35486309202542876	0.351444294091794	0.3063831205447093	0.30383671514390204	0.3243772872396572	0.31012862100792055
232	0.6487929080556348	0.5884897009086452	0.48500472551256696	0.46109539767200103	0.528730092065563	0.4783898606472484	0.383133794815485	0.41891254041947634	0.5239545088397408	0.47984290247045824	0.6297214578597927	0.6837861597778997	0.7197175818932762	0.6702641856057141	0.5417844415276523	0.4249143101781014	0.5736951531581331	0.5100695542327108	0.5534501319490086	0.5422001379686878	0.21738891863407495	0.20771301097195888	0.5933541575004552	0.5256704029070431	0.5543387340574314	0.4179132150145227	0.4941018267531062	0.4601646316897045	0.5130937415064413	0.4865918727824745	0.46476120940333293	0.3841570511697132	0.48373955266531543	0.48076578454685526	0.41939681238210025	0.4100975724675489	0.4505184079149316	0.408673959613335	0.41408353764843425	0.3724762964701209	0.47782226686883766	0.493328927599737	0.4282601932360992	0.444007422034248	0.42563415908129204	0.3916237266727509	0.3741478342302556	0.3937513051883076	0.3838641508310124
233	0.6858104168705184	0.6368396174873066	0.3937818542092246	0.3737896013150574	0.48561631008338385	0.4666092461364827	0.33256288626872693	0.3716329034510018	0.47275108316323744	0.474684078659569	0.596006759780633	0.6587116013409009	0.6961001313299678	0.6658319953658135	0.5213672979383069	0.46569473930391686	0.5787958206526391	0.5308710989938875	0.5460012295006571	0.5736267927039953	0.19642187954689433	0.19523646250634508	0.5643893638068737	0.5307200800820208	0.5107182732956678	0.42908148597579177	0.4723177063329456	0.4534129329127126	0.48324752381647373	0.48307475467127003	0.4481163362516655	0.35923165475672086	0.3975333137547782	0.4092883114682341	0.381579036238713	0.37926481570463566	0.4535582819846256	0.3928726020663959	0.3789137427943135	0.3455499955088298	0.4562464011696112	0.4485242286746774	0.3322914409153302	0.34736628205075076	0.3963903461355305	0.36078938410321504	0.2973959525698153	0.299320871593562	0.3681216562469512
234	0.5808071318744502	0.5316379905609928	0.39581684835555175	0.3755466008472376	0.4553128127524779	0.4283567117412591	0.29623500336023084	0.3166243882080853	0.3410969131747523	0.3625556095159203	0.46505733605959765	0.5628380492831442	0.6390697344234212	0.6319863930207411	0.5218726520435235	0.44664170689445964	0.5553220278532539	0.5114339863631281	0.4982300773478365	0.5137198906992966	0.18621484664037197	0.1534872262362925	0.4982575126604865	0.4941007552135023	0.5146747727657194	0.41162705699837104	0.4756300437754854	0.44032708110968166	0.45885215396635765	0.45737327945088785	0.38799134862038853	0.3240973694161772	0.4101809736621833	0.3781356822096281	0.3878211108540567	0.37869902160838737	0.4224505441325491	0.39177233137140904	0.36615654856452845	0.34201485755853966	0.4314642033243819	0.44395169759237785	0.35048463187180723	0.3496705750472332	0.3734303866417576	0.35572042784529256	0.30236486912259675	0.3160198010235463	0.33547649793578954
235	0.6422176454013001	0.5855065166362231	0.39896000333240594	0.3651233494943893	0.42496452130419127	0.4576621406318618	0.27893288811709815	0.3200778818695406	0.44836995070163116	0.43401274960735964	0.5867880957015634	0.6223513211605157	0.6469174622885459	0.599712962120728	0.47150575157501967	0.3549970351296697	0.514835645138446	0.43751736590084195	0.46741428859939366	0.5083596879953235	0.19260132817030604	0.1616554272406499	0.46897175726704377	0.37089272016755853	0.49744261631619835	0.3530790960905391	0.4330089233928637	0.41378528331824577	0.4538573603539286	0.4510708672353902	0.40596753980632794	0.33534322409605344	0.3353532035541455	0.36934189255594957	0.37541052708499234	0.3574224051019786	0.40278899854407785	0.37842579474577226	0.36104512027436575	0.3265894113886752	0.3891529974966427	0.39983696322621337	0.29909347590759766	0.3089236605299953	0.33988525696655586	0.31762493143220405	0.25896177853419566	0.2829264933553648	0.28921666991043093
236	0.6681194385811373	0.6030850561027274	0.41312327239454893	0.38815365016293263	0.43600818035338673	0.41104362885218626	0.26442780980503183	0.2815862348046727	0.46151300125916844	0.42798089075585777	0.5678686688801851	0.615511704218608	0.6415083221803037	0.6242033257366895	0.4373587826491094	0.39289474861613183	0.5026761042051039	0.47384926967648366	0.4600318958431681	0.4655881579225489	0.16972382391519017	0.16969492176576734	0.4628298073695479	0.43427484592847226	0.46888027212814537	0.3655533379749171	0.4350987414096846	0.3997551635578306	0.42972353857078	0.4293622892213317	0.4210146097990285	0.35285460997695417	0.38333500363753004	0.3814302252063028	0.37100401646009584	0.36135684029579834	0.4066121010785885	0.35594313946624107	0.358457971994937	0.32365688926458974	0.4120094192188301	0.4374621596534377	0.3487000519527917	0.3508495765317795	0.370636202968508	0.33888862504440065	0.2974337307261121	0.3047883701639837	0.31237888311119955
237	0.6467271488731028	0.571911819679845	0.36921224026067956	0.3370301046910176	0.37038919248858837	0.3615530510555943	0.2696691335929104	0.2949775889318264	0.4142313680673011	0.3938364577098806	0.5198787874380243	0.5810983218464809	0.598062746845324	0.5778459640517295	0.45721389363348447	0.3637788170972801	0.5036523616150326	0.4530803222691872	0.4679396299904388	0.48016011335713105	0.1562002703915531	0.14465993602574356	0.39564191792302184	0.353820233280875	0.4284344672859545	0.3418231408665974	0.38655407881468534	0.3740054107692436	0.4455177446431253	0.4343001081052427	0.39753555783014477	0.3356170735435418	0.3354991947424358	0.32870491252275413	0.31092189870111653	0.3030839059430456	0.3465467828846773	0.2964130478499518	0.29973141120119395	0.2757928965228729	0.3664405615021135	0.371723664012243	0.30322964655270934	0.3086746440620027	0.3196215602041752	0.2841568226300308	0.2777858562068543	0.27690717366740386	0.29607505824133534
238	0.5258260653541169	0.5370890397519873	0.38447107357647975	0.38030535510822644	0.4461584892750631	0.42287055337454454	0.250592483019051	0.28917206478453816	0.4913739905634521	0.43990637933114396	0.6174781803539878	0.6443549458535961	0.7007912251671061	0.6557551902615976	0.4946965023124214	0.4429874240431557	0.5242361587310698	0.4982677174699546	0.5119321144332405	0.507188512051707	0.2098917230485743	0.18371426248128095	0.5065619710236902	0.49578861858978146	0.5213816226755789	0.4130352438195879	0.41955287408238656	0.38663050495461754	0.4453857985553221	0.43116156987997606	0.4287413913816515	0.37552064818257813	0.3837982846652839	0.37595344365922084	0.3586916317008682	0.36622693425695785	0.3952738527689956	0.3635380430856148	0.35874045103178653	0.31798906679215705	0.3847503716393941	0.3966583362138083	0.33536918442987296	0.3418071445722055	0.3661167708918311	0.32911640652727425	0.29063777990081835	0.29794134019555385	0.3163235696443707
239	0.5683655568547906	0.5387771251925613	0.3738868776239158	0.3663286031863365	0.4037082994070078	0.3853063837173769	0.3203614179027112	0.3545309644226676	0.3937387631171777	0.35681095523416384	0.5017714546647745	0.5556378095719278	0.6229847189561546	0.6015694047461034	0.4526328815174409	0.3794528689417455	0.4793739918501804	0.4319515495169251	0.45199283811193935	0.4816104007227898	0.14361601117298373	0.13164040758655543	0.4712447683924224	0.41779337955609513	0.4843172754154613	0.3658622018854747	0.4265203565627866	0.40537334012483656	0.41366400321693825	0.40629465555279864	0.3876192867767734	0.30893879611889574	0.34056067412515767	0.33420282850265776	0.3045547377773383	0.3455369920896287	0.3699532333929315	0.3323016848463434	0.3098545197134538	0.3013485473099904	0.4012561925505283	0.4017953530038757	0.320027677089422	0.3289921100648208	0.3486061841106223	0.3139242091349051	0.2912842863586895	0.28648315387362505	0.27899428949159777
240	0.6507210754091641	0.6026052627835957	0.46870799162506027	0.40572534855874975	0.47364252664237927	0.4819300718414147	0.319648122300106	0.3243168513837077	0.429533610724661	0.40771781132006224	0.5781542482594927	0.6112972170450023	0.6891726684754524	0.645967757430583	0.49335945978545276	0.42403597031075535	0.5115130595396754	0.47738114063932313	0.47066198429375256	0.4808108839859262	0.20224126235726134	0.19265795470054473	0.5047370549742695	0.4469910704305214	0.5181586152563016	0.4104832381356976	0.47645959827794315	0.4421275797121838	0.4718286206536963	0.4828829167946259	0.437839564543774	0.366500653414966	0.3822025233689557	0.4249436340387377	0.39408667631567973	0.36686781690948206	0.41822752283992487	0.3644492533557985	0.3916397318147956	0.32839013548809487	0.42294860180618415	0.44009190106161417	0.3939378578205518	0.36942124652296027	0.40640433797900993	0.36355101891635905	0.32024461163975854	0.34604135221533333	0.32974435328810764
241	0.6079441980792264	0.5797919393507631	0.3969536903905301	0.38051939486508246	0.450814108080127	0.45364465427590706	0.34250049736450855	0.39875544896197757	0.3894014889088304	0.38348608760856606	0.5411459155335805	0.5871678474313595	0.646882200453996	0.6049785715352792	0.4632855661589515	0.37185611572135835	0.5207273963618212	0.4532448784481545	0.5013032190320852	0.512403725940496	0.1838307211949408	0.15418659335164334	0.492510050622132	0.43694545369593174	0.4708147308777411	0.3546806411499983	0.4220498514083448	0.4029505208715186	0.43369952240574455	0.4378840214601816	0.42050328361567113	0.3562003391264509	0.38371251210974616	0.40970900899521967	0.3618912600741623	0.3195508078900593	0.3927089808024727	0.35834533544341374	0.33199737226972387	0.29400346876838	0.40698907979746196	0.42358974110593955	0.32738433897496155	0.3308421800131429	0.36522540211865445	0.33800498912521587	0.2923183335469443	0.30464888176821314	0.31779220096404254
242	0.657837930081811	0.6235981415433015	0.5204790764419851	0.49728889824104267	0.5629659904853315	0.5084344591950186	0.40842074468869205	0.41310813444280214	0.4800717738128941	0.46019446665887764	0.6169089431909718	0.6515785679369396	0.7351728159693524	0.6824345402211951	0.5649501618541288	0.5151831935147216	0.5954039373242146	0.5502861017234542	0.540081619521867	0.5280560465936317	0.2377011120395996	0.2192370668710418	0.6065986047382802	0.5644116068947859	0.6171819248680278	0.500185296040804	0.5493222238900846	0.4904629987280496	0.5470207432323961	0.5269263748941543	0.47834550519415037	0.3616867579132718	0.5189513930974038	0.5133496100497398	0.4160241225365659	0.4360118981284693	0.4922034817025244	0.4385897812269696	0.42086804067660427	0.38794036978242313	0.5334922401299643	0.5447391764435051	0.39389754461234067	0.4267785420243948	0.43637561618729914	0.4078434276520315	0.3591752371839833	0.37082018384205495	0.4201306029584266
243	0.6018877730988862	0.5889088047191948	0.386946661122166	0.39639539252598366	0.41236862142559705	0.37003298229978926	0.32031508282202814	0.3338608727473953	0.445992638966405	0.4013647418903226	0.5786997969284037	0.628629087142576	0.6824102159212626	0.6281065598099168	0.48251233668503407	0.41203295367407244	0.5221924323648948	0.4714303152943575	0.5202874582679824	0.5013472159170028	0.15165655666232902	0.1552954120013804	0.4943197948901961	0.4476318293533389	0.5000822282279993	0.3869214962628947	0.4557645386210436	0.42437426185636373	0.512565673155164	0.48801764535827086	0.4167833454592863	0.3273869124237323	0.3590538116467718	0.33531786270219	0.3853306331508807	0.38385183740881795	0.40192129154209033	0.3551329819684793	0.3757334011207985	0.3505517790169292	0.44075509057131557	0.46143908569444164	0.38992029375734677	0.39868264499555534	0.3904126046497897	0.3565992078356033	0.3468379163108515	0.35434652891813434	0.3813554094082343
244	0.6068933434065794	0.5734390605910575	0.48537860557360535	0.4096058451827896	0.5237726442371747	0.48087226692230306	0.32112787497592243	0.3505011659028831	0.45896732582059735	0.4394344322697507	0.6096762206021015	0.6423604965394222	0.7277450529600963	0.6865187887446671	0.49547886409027536	0.43174489251739206	0.552817518577282	0.4923889173640235	0.5380495838039708	0.5097425633327904	0.23115487151260253	0.20466148118114624	0.5289955008581213	0.5008909172316672	0.5255084212660147	0.41924358324489197	0.5009152257962035	0.4885591018556528	0.5832453998270447	0.5401555633606532	0.48605134296529473	0.3760562346281451	0.4860866423812982	0.4389870329842176	0.37219781385327616	0.38587472667107214	0.42546102193987323	0.32741480757224256	0.37861206340791526	0.36356423447405173	0.4645374414736818	0.49543246572404864	0.3951426521831726	0.4326478845117084	0.41374412391036525	0.39837358038954335	0.3581137080027195	0.4003660501414915	0.3442159512937235
245	0.6670942935693415	0.6022979368816684	0.46215728995556743	0.4205456515663919	0.4943336723461047	0.43580723203785693	0.34102545853052	0.3478807805334221	0.4738065112246237	0.48354229818680383	0.6206889400432912	0.6660093603918781	0.7019285128999438	0.6765021327719069	0.5306297203334598	0.5037288458445034	0.5626724826032599	0.5404496075687618	0.5645913523016297	0.5423158639366448	0.2717009226347572	0.2301356305759251	0.5273703608087095	0.528074820534028	0.5673717737179905	0.45973962490717935	0.5421967290820653	0.4898707189669236	0.5205196481211283	0.4912547148824781	0.45300357269285935	0.3377304659985853	0.4710280239153147	0.4148331129821206	0.4453777926140648	0.4261032225845432	0.47875031463481793	0.4436989515512017	0.4365155546842922	0.3819913031154602	0.525121012754518	0.5170637529003365	0.41694547908336055	0.39909269754233206	0.44228208144982684	0.4189684938181682	0.36724698106776776	0.35573658187403095	0.4071983580446844
246	0.5699966403737765	0.5410739051204189	0.32321304430811565	0.3189083527691276	0.34219900262053315	0.37829588139842674	0.25409506847657065	0.24336148856995585	0.38478614062102673	0.37262203361290047	0.508348061748811	0.5399961855648125	0.6061702406343725	0.5795321785362353	0.39441727283850403	0.3446532619958699	0.4792501947341432	0.44397015431615766	0.43327235366913763	0.46212200202821385	0.15381155851596254	0.133626081131018	0.4096027152917541	0.3736959942471886	0.38560312002583697	0.3136330989324842	0.37961256129508536	0.38743824593946263	0.40908594930474146	0.3914061937780653	0.38523445322526667	0.3385942214798595	0.31823858420230955	0.34096529736619113	0.3018190047775866	0.3209279637757165	0.3444531635086132	0.28236968961068043	0.3055024798828612	0.2836183770407063	0.3504223824132477	0.3786956808023104	0.2817101392122583	0.287062609554618	0.3028829734229664	0.26040462523766167	0.25661136266472556	0.27084998734547505	0.27047577808856244
247	0.6607328858085563	0.5849524458214705	0.45603701358774	0.4145735250870162	0.4677568795367397	0.4372335807377762	0.3319730095814986	0.3552821757193657	0.5086031800206673	0.48355406947227975	0.6233871226725773	0.6686178121426456	0.7076009443031567	0.6721067615338828	0.4985662268253396	0.45381861042075955	0.5337656106800818	0.4963691935314957	0.5434363942781397	0.5219984029573649	0.20858945354093844	0.17806605704399456	0.5605636103009696	0.5068494365890541	0.5353457544176594	0.44230284893827176	0.481457440475046	0.449731527131345	0.45604356466390095	0.4508207690528585	0.4475123786793731	0.37547404392469297	0.42492112838290985	0.4367145780230938	0.3516942278827389	0.3600636916222943	0.4258195991269512	0.3774907262772553	0.3648642403961483	0.31595843774308074	0.4443373376569071	0.4739948713323363	0.3433136452032528	0.3577362667918076	0.3953775797593324	0.3602760665033821	0.29934949109623027	0.31512701410118504	0.32528341274901007
248	0.7050316846470314	0.6592946008422498	0.41913310716236074	0.392252725923154	0.42783011356912487	0.41244475985566914	0.2930148035837641	0.32666944729339237	0.45300273441325345	0.43207843079949837	0.6034258822672054	0.6570709413591066	0.6950801123005682	0.6719549572235475	0.4895592078672934	0.41841284508983195	0.5450915213782761	0.506727062508116	0.5069835789128648	0.5203526456644806	0.2013282170146237	0.18452409095806524	0.5255857097290648	0.4548661645529203	0.4992672904762055	0.4120815460350164	0.4667003447101239	0.46303971753616724	0.4234761278732367	0.42581579961936106	0.42678857974004397	0.3542889354684383	0.3290958489168035	0.34427832939283703	0.32423089943141364	0.37140817028189144	0.42589804608418635	0.39067274456039486	0.3552382801633172	0.34558730908004864	0.4383102848863049	0.4637369859134792	0.3417000386213461	0.37262288478720523	0.4027620098509332	0.35546598638631116	0.3048011087524786	0.31994715708634497	0.325508968297979
249	0.6103907461398412	0.5661659401354512	0.3814599229171424	0.37024697493690356	0.4041629183628816	0.4206296589889487	0.3349235042844165	0.3895253774173547	0.3935878469439492	0.41090294498981567	0.5529240040200628	0.5990619091929515	0.6393343999027101	0.6215323763981982	0.4909128788618799	0.37214835480733605	0.5246559400961573	0.4477861198166053	0.5245976068972048	0.5182983383449608	0.23525757095207783	0.2316397086034449	0.4913392093905715	0.4367085752562711	0.5013999442759847	0.3680373620557447	0.4378591523054444	0.42672025631244825	0.4925560722350851	0.489434835732948	0.40333445039771976	0.3290926540858435	0.36545491856186696	0.37096597275348586	0.32432385627719634	0.3324168163070588	0.3632999024122753	0.31498192771109723	0.32750373730455457	0.29277006549846235	0.3983175014878977	0.4080220648681458	0.357797149367941	0.3477322642868555	0.36366134205727024	0.32248670150978703	0.3069127821047869	0.3221831119044477	0.33629100476752943
250	0.6947966676483788	0.6797037717233978	0.453881715257233	0.40123322207937406	0.4473877338330144	0.486546420541334	0.40424867335108455	0.42690424656965126	0.5579892795207047	0.5023775826055381	0.6224164308887788	0.6539806687957698	0.7248800998786653	0.6919233861925591	0.5291019662773324	0.42944673488701146	0.5721511876164973	0.509965726602057	0.5986320262702625	0.6273274230066462	0.20033979326344253	0.18989838116861418	0.5300983044665294	0.48861168648554765	0.5423425959559703	0.40157846216679005	0.48739030967092395	0.4819283878766053	0.502487537196469	0.5077389709650062	0.44430837053028777	0.37987023134107367	0.384280627836551	0.429719099079711	0.38124111158435375	0.3690372859472332	0.4277368073320582	0.35890102808185204	0.3703714175266517	0.3253932701157154	0.4448969267085733	0.4727190194936141	0.35055202394044405	0.34492981577243575	0.3849938362885155	0.34038259160157286	0.323296121668221	0.35261778444248737	0.35288240799243326
251	0.6793202768862461	0.6618351097820518	0.43526783079453335	0.3704015994437784	0.45517532075975997	0.4573031085555885	0.35829635463474263	0.41981984247933596	0.542573403209297	0.5055602020849743	0.5811900648964916	0.647031393109874	0.6913645437037811	0.6493155859855236	0.4486537143591731	0.3989906096660881	0.5270156494550979	0.48433264847085	0.5046736208893747	0.5423341846852008	0.15083774792080487	0.15695351742613473	0.48675595922132486	0.43700378060794653	0.4841002711758743	0.3716377700661088	0.45188305610310464	0.43378252570058873	0.45743704441600924	0.4627138537897414	0.45088138572655767	0.410783513394546	0.37798395338439866	0.3801027944338103	0.3824773347000877	0.36625363931964255	0.3918773305763197	0.3402025192864484	0.36697296587517325	0.3217824437076692	0.438542609788694	0.4485171043454791	0.3384632047412384	0.3280274540366807	0.39215150816043876	0.33670455907152497	0.2787476187809411	0.28936558931349904	0.3111650230023046
252	0.623012001629668	0.5967217038681114	0.45688881024534744	0.3754551407053155	0.4671008326464044	0.4984128767951683	0.2493080846703994	0.2971468511659341	0.49812250650479883	0.4285414128381132	0.5804181328493341	0.6255588069621908	0.6687445468798405	0.6471575265648313	0.44677079032174677	0.3444722494998253	0.5438442568507015	0.48451458220131194	0.49571451736671895	0.5016431112083309	0.18042400528574074	0.1621943767356852	0.4750751883503662	0.4538794694388766	0.47467857124852975	0.35594810637764196	0.42232775568096165	0.3900966122618969	0.4454695096926188	0.43510775792239104	0.4672305490139487	0.41421948176306483	0.36173570144613915	0.3852134437899056	0.28717912399716006	0.3276874268061609	0.3627920081015426	0.2937491746478557	0.3413737786008508	0.29234719489677463	0.4144186868983471	0.4286238202459776	0.3890283287496143	0.3732540234747999	0.33459251548081503	0.27070075516459224	0.3685507422752319	0.3701001506799371	0.316275423071714
253	0.6127934335536137	0.5889264445869232	0.3820813133702587	0.34343465343767093	0.4318346616697286	0.41700436961875115	0.3004389901645043	0.29978584150508797	0.467859191178564	0.44152317476139863	0.5946716349274327	0.6393405686229049	0.7098511005261305	0.6651785421521967	0.5071543039125936	0.4169449754823321	0.5390036538008011	0.4613470580917994	0.490041960912912	0.4867474719554392	0.19476705426084667	0.16865957565613543	0.5133067653942582	0.4505041200081023	0.5361517758377841	0.4171703408168622	0.44612737931190627	0.4218641261790475	0.45647712752159286	0.43728161576400676	0.41141652321796723	0.3519756073607602	0.3652753842856941	0.35734763001654435	0.3648604941526901	0.37379939896953623	0.3983892660431238	0.35276903433114926	0.36709833160343247	0.34577285491662085	0.44074580413543507	0.45012487722953476	0.3438857152574523	0.36948852555640216	0.3597929194249186	0.34177531884985823	0.307642314856642	0.317806864154094	0.332609991289331
254	0.6415014491726442	0.5903510956060898	0.41827848418263214	0.3565624673505655	0.43897855997952323	0.43773804451282505	0.36233131078376835	0.358458054750282	0.47256503214351986	0.41720334364666584	0.6200561628733532	0.6409172201675611	0.7242122122284337	0.6712009866066301	0.5465464701136512	0.45141698532885827	0.5635202639392961	0.5106378828644712	0.5261398370320379	0.5213378996495374	0.1931168839487178	0.18262310865357315	0.5467179949569386	0.46771749824074976	0.5533132455161625	0.42863484636815247	0.47699481680656247	0.46907111222863845	0.46055652275738834	0.4657272053155359	0.37026834013774784	0.299312667234129	0.3856799767408556	0.38240970837151234	0.38992166535288586	0.3571185792024145	0.4302117608435353	0.37285004567265934	0.36769732082960865	0.3261659229318078	0.44550456054833176	0.47850884978988406	0.3247026623388553	0.355844539243946	0.38714849254466904	0.3593026566616687	0.28879212744278093	0.3139581747004641	0.34738317797269047
255	0.6699824215824847	0.6126932269838755	0.48973088048942115	0.40831214631915264	0.47828080061727624	0.4610352895378511	0.37586267957235225	0.3710960340809316	0.45143654636661973	0.41784004256189755	0.5830812175017585	0.6307204316552711	0.7089513097584008	0.658259754705701	0.5225185410591484	0.4317046384133114	0.5811967704433253	0.5063359337704246	0.5628673432005658	0.5438809352647145	0.23342440016400903	0.21711721197631628	0.5318994021070126	0.44788836786109953	0.5434585776079103	0.4140492541066908	0.47686370637048453	0.47807383389826863	0.5000909478940122	0.4996724605669769	0.4644814005892723	0.3577019058495895	0.42642578255727753	0.41889199489317674	0.40223622861303593	0.42520095596114016	0.4518988623264603	0.42095242298769825	0.38321010935827154	0.37395585030025646	0.46077406104109847	0.49036619323357256	0.4074270372718896	0.4251985075170101	0.41073302940609036	0.39962323025966245	0.3485107436418545	0.37561299752012617	0.39727532280565375
256	0.708608633114614	0.6483002970139401	0.4506686377074748	0.4329183906547046	0.5193056321019731	0.478213844718895	0.39970655118804393	0.3938948117757294	0.49872995901246475	0.47618086531572784	0.6529821020442622	0.7002898789115493	0.7517966282950759	0.729403150429627	0.5555867531059002	0.48521082403624377	0.5903802611673534	0.55859686477132	0.6098248496567001	0.6010146078982084	0.2704724250362396	0.23899846692117002	0.5392493903046474	0.5169735298792646	0.5468502261082057	0.4463147803532117	0.5131478883912026	0.48564685464423984	0.5099981937546993	0.5093677444767423	0.4722203949341785	0.37300777106155736	0.4373404512763924	0.42728234566776624	0.41412793161225536	0.3862766610238249	0.4908733401337844	0.3975898991885318	0.4085396242016583	0.3600232272157686	0.4731602991903984	0.49379996136524335	0.382502057583255	0.4079208169814853	0.442304766674698	0.3955443828039132	0.33750258252197735	0.36604524663807136	0.37454377616358775
257	0.6321154385811373	0.6010260561027275	0.35741527239454896	0.3669056501629326	0.4197591803533868	0.4319876288521862	0.30653080980503183	0.34186023480467276	0.45607200125916847	0.45557789075585775	0.5910976688801851	0.663055704218608	0.6662833221803037	0.6527723257366894	0.5430387826491093	0.47412074861613185	0.5649511042051039	0.5100252696764837	0.5608178958431681	0.5444241579225488	0.21061482391519015	0.21919992176576733	0.4878038073695479	0.45723284592847224	0.5329902721281454	0.43587233797491715	0.43952774140968454	0.4410771635578306	0.45116153857078	0.4486242892213317	0.4498936097990285	0.35071760997695417	0.39807100363753006	0.4054472252063028	0.34360601646009586	0.3858688402957983	0.40598610107858846	0.38164313946624107	0.34712597199493705	0.34305788926458974	0.44239941921883014	0.4684861596534377	0.3406570519527917	0.3613495765317795	0.398138202968508	0.37217762504440066	0.3001587307261121	0.3203133701639837	0.32603588311119946
258	0.6382135499111852	0.6011105191053178	0.4324204037673687	0.3708960927930799	0.4276849570382135	0.4151205628699119	0.32612292695108663	0.3436425502980961	0.4575229283858379	0.3827525390291219	0.5630770711918527	0.5916948081999971	0.642306149842598	0.6138524008841003	0.4119475974005114	0.30949830500652464	0.44882355889700737	0.3899076367802346	0.4742091553298491	0.44786854999917464	0.17515812673048958	0.15462439001636813	0.44663244708046634	0.40528535332946236	0.4483935734759489	0.3245031123333581	0.42932204571914323	0.4051070852228409	0.5171842346385448	0.49650017381309364	0.4297052507291397	0.3479660972239191	0.383592691748577	0.3761777885690486	0.33850899454508987	0.34604299040749475	0.3777416647117327	0.33091717863798426	0.3389649378597974	0.316138577041595	0.3956580645395867	0.4280259514318165	0.35424333579919864	0.3641251430008062	0.36563857763538343	0.3088814267392517	0.31757113101337214	0.3361977932495469	0.32100051282978903
259	0.5858708349072531	0.5785561460316314	0.38626140962104144	0.3529830932608996	0.38073145436911954	0.38831709726513547	0.2991638098595827	0.30763906554101256	0.41053909837432295	0.3546360081727705	0.5764434949128882	0.5830763602577538	0.6722895467491448	0.6073910032291727	0.46482624329529487	0.4250193374159818	0.4836993516963927	0.461262749410994	0.47498330748266965	0.4555324520038733	0.17611415963701194	0.16474862628642073	0.47964229822685356	0.43311567819798097	0.48387607400589727	0.3881005413107788	0.46398970827660346	0.4328559370258719	0.43561160448866093	0.42793864903347584	0.39877223836041664	0.3093903825644628	0.32845703184117186	0.3136254178276546	0.35777991992974617	0.362759784503743	0.40611240256380915	0.35433244933297114	0.3504891320895825	0.3246567149918851	0.429715262384816	0.4402294825141161	0.3109421448427216	0.31995485000432367	0.3751685371291563	0.35085938299717423	0.26133821446059075	0.2892988638195627	0.31612967114095064
260	0.6430087068941099	0.5612758559294245	0.4144348190871877	0.37983059850813883	0.403451326097948	0.4063410397651413	0.3321735888177505	0.37648081199350303	0.38100306323232697	0.3735592637976769	0.5250782174544208	0.5872912889943607	0.6540867498906877	0.6200923812953787	0.49034342256960617	0.4257165448471738	0.5275360638563273	0.46215442320933114	0.4892673165837337	0.4638873806758035	0.20161968210776018	0.18964204488602956	0.5035022569285504	0.43995413087090934	0.5237062701159775	0.39224791211126736	0.49687973098818417	0.45435082209452676	0.439665304715777	0.4409739033489771	0.3760294104640038	0.3039069427134586	0.355658273199209	0.34027753591659843	0.38979048393077503	0.36808805112714604	0.4158798548721667	0.3588259778964746	0.37839557741560315	0.33582016780708884	0.43712921409823546	0.4331670421808799	0.3349485866541925	0.34523404002964564	0.37355058917289286	0.35305964655568	0.30773845188650395	0.31142744817346757	0.3133547063799813
261	0.6169106178111408	0.5875436480140089	0.42523339963919493	0.3928390284629764	0.4573757619419443	0.4438133856568878	0.34757625690568206	0.36947786120019027	0.434775464924731	0.4355994485225913	0.5743431503299686	0.6301615326482257	0.6769025598185129	0.658452730219799	0.480513822520517	0.4309326882141229	0.5243991516424752	0.48184241680679535	0.5079567947679215	0.4845527236105006	0.23965084438559722	0.19100153056339303	0.5069011644171176	0.49677858978790834	0.527110948407946	0.43505850382907735	0.4933578129567857	0.472437004987876	0.4969537854905525	0.4751141224868312	0.42423660025785237	0.35558746271151387	0.3903690093705675	0.378460179077614	0.35155209034514245	0.35790278186070423	0.4165701000270029	0.37479017206081117	0.35631490880302874	0.3208773387571238	0.4658304979894094	0.4835313066699019	0.36974585084063194	0.3675196288030595	0.4131067938279771	0.3803935050301978	0.3451433947332693	0.35165231617502685	0.3732648147433941
262	0.7149482524075284	0.6899568581042026	0.44785067129335576	0.4252477614696322	0.5217402563960349	0.49128205120001966	0.425122871752757	0.4026481942845836	0.516709702862266	0.46930891678408226	0.6393328039574798	0.6855788744170597	0.720823515428538	0.7080909173915769	0.5354444586607722	0.43979924508292	0.5694096238145596	0.5034062098094815	0.5947793141363245	0.6062667415109819	0.19092991900228895	0.20555029539795433	0.5741621290100221	0.5238870758424033	0.5367078939088323	0.4352900825686403	0.5027813590189399	0.4763200672257895	0.49606252307261395	0.4956589742161272	0.40100858329257094	0.33176105834741765	0.44448401552791195	0.4463562314013825	0.4298221993428008	0.41464389704875854	0.4849335334489753	0.3980736006633118	0.41422245333318897	0.3553604695036602	0.46535721243730926	0.4727226110649143	0.36775291177472813	0.3470115571964849	0.4211640056338001	0.3638239626629501	0.3124879113736376	0.31496206352886247	0.36977217481719604
263	0.678673470883263	0.6084735342215107	0.4114999023679565	0.4156155161984408	0.5032184302495261	0.4654814272285286	0.2963712343200732	0.31533838610395293	0.5206369502394509	0.45859415574295453	0.6083920719729055	0.6482993230452683	0.7063314030787695	0.681371316977506	0.4912519548244535	0.41756299464107327	0.5516075474917609	0.5141210535470673	0.522077503374549	0.5275272648680909	0.20234982831701367	0.1796375679129954	0.5375004385196128	0.5010452640872012	0.5136882443486401	0.39516969836727783	0.4382988518833014	0.41171134287375644	0.43358453751169457	0.4437037398655976	0.4299676136851108	0.34925862245436234	0.4365256666236074	0.4379016221095811	0.3856586455742687	0.35787560379357725	0.42826357993749814	0.3718805830725045	0.3768915500302321	0.3206968166875678	0.41499657859755074	0.4283357807686443	0.36154727337631687	0.34781883372497474	0.4001513493776465	0.3493058976028543	0.31353790559907774	0.3140806732708858	0.3234804048369388
264	0.6201891193668615	0.6312079564861914	0.4347261217352117	0.4025742699916097	0.41989660944120527	0.4233037344665904	0.26989283107039724	0.3090775474374893	0.4586848576396656	0.44961845641452947	0.5730724925462601	0.6452816675579636	0.6308074969159078	0.6391345118732901	0.49246115919856787	0.4284976793803122	0.5256348855701914	0.4940996720231344	0.4520533883071324	0.46875098421580264	0.14501467181869365	0.12009636788793127	0.4461410457364293	0.4204238025949618	0.4969575937285512	0.39342145621107394	0.43868801963274234	0.42643691491566127	0.45440381225054294	0.4573845550743036	0.4041956688150968	0.33788161588021953	0.3618266375341131	0.3600867543005679	0.36988124103642395	0.3649867223458994	0.41804715072186815	0.37828902409172344	0.36081225826770513	0.334012887970895	0.4235985490673337	0.43138188830777524	0.3574300168908596	0.3657126962464295	0.3839097741339471	0.3468259200269135	0.3217467329300807	0.31560214187287755	0.31253531823435826
265	0.6778312081342736	0.6371561623823716	0.46755660843911073	0.4080203883156058	0.4476441454474432	0.4512081727427772	0.23873413664556353	0.2614462355611471	0.47648810907003936	0.48958551959748436	0.5947719834390853	0.6579981186227657	0.6780636437623424	0.6722201387042646	0.4903905236319828	0.42728866198895793	0.5457582971704269	0.4819123016175231	0.5100960888925973	0.49908509787471517	0.1956782605036278	0.1782692855709071	0.5094491345727113	0.49716390553667167	0.5191417234584638	0.4109016354661081	0.45921757560390136	0.42935059562908495	0.5068083445041187	0.4828143683748315	0.48935545677779363	0.4096693443588388	0.4422507508134181	0.43357119937473654	0.3756283046889738	0.3727976905425836	0.41353565087340205	0.3605025457135974	0.365883653052733	0.3132295374643178	0.40086430996425204	0.42222430595374544	0.36596101236564027	0.3321122819638977	0.3602029692058333	0.33411260151430067	0.33447116528588455	0.32829189378799256	0.3352689846077795
266	0.6145387683869198	0.5782071952226259	0.44398863484196943	0.4296128475218884	0.45060513089170473	0.4633169388984209	0.2762012895184029	0.3104247421174654	0.5426421757630228	0.5101577779879942	0.6061873392072783	0.6677072568282056	0.6996640374928297	0.6835228004700294	0.49840909356419266	0.4037600545646779	0.5388474825742086	0.48830248051782044	0.5434913445680736	0.5787720733562837	0.21384703604521432	0.19818966253140918	0.5139917565900572	0.46855754157426016	0.5117019239157566	0.4058437281319957	0.4883215385835047	0.44693136087080776	0.5479442490776253	0.513538939462564	0.4760082811216796	0.41550466133086367	0.4045943428442725	0.38102117927724727	0.38331644077655774	0.38246269715231346	0.4272017112002556	0.36569816104717695	0.39579203455684053	0.35348592422550257	0.4790814306998282	0.4765351211355465	0.3952216974007874	0.391493419529296	0.43866892137922986	0.3812213616791559	0.3397511252388123	0.35314740299157027	0.3498627428495317
267	0.6268550411909564	0.6138657900933734	0.38901484681939585	0.3808479688552467	0.4036144530611038	0.4012757118510424	0.3594450264739675	0.3573476792594407	0.4730376370936432	0.4684258461223826	0.5771944956466031	0.6424627324421145	0.6361072401176031	0.6226265459122562	0.46454848222969475	0.4133559334843928	0.5179996337041484	0.48622165561673325	0.47565262891053744	0.48143161228387854	0.17144514316728718	0.18062763709276125	0.428616144487538	0.4537303519655296	0.47811243738665576	0.3819197853492752	0.43282853905846125	0.3904681828730455	0.40414626418357547	0.3759926578679799	0.3820016111911192	0.3058049446587751	0.3765304973581337	0.3501727923916087	0.3324928262766641	0.34012649305583137	0.39016731033528107	0.34571240867626774	0.3351682123173488	0.30969727214469034	0.411182929499917	0.41173016079825137	0.3234926318021427	0.33471107324112775	0.373166868638222	0.3231272701567943	0.2933256972909457	0.3056011944942429	0.323249946722428
268	0.6732900580949541	0.6326564316455084	0.5085486669758388	0.4903003929938034	0.491731118756503	0.4711185166950128	0.40077996573052427	0.3998083879903117	0.5039388089548902	0.4969452110339714	0.586603220649439	0.6776356392003327	0.6800756128278093	0.6549251621549893	0.46382198257981755	0.40467398608352967	0.5105192251642799	0.4623634279251169	0.5360506104208029	0.5611121179217015	0.17628558956885138	0.18356964827143296	0.4697606460365833	0.44692115422185746	0.49124772875794753	0.4091189252403154	0.49517520117850383	0.4657921136593947	0.51533304300528	0.49057412057865296	0.4535713330905633	0.37683119776427604	0.4234111517393667	0.42676049196079596	0.409461558535537	0.40427763150506624	0.4433640293941668	0.3802612526634662	0.4080955953505836	0.3828809169672194	0.44264228841654485	0.4566726167767412	0.4323851028008698	0.43129035199907284	0.42943156414356265	0.36584016409352577	0.3878669997580701	0.3990915994881501	0.37805756771939597
269	0.6635179250542874	0.6551295300274972	0.4109931174176948	0.396928901515781	0.4504814718016734	0.4433731999615836	0.3632699250481646	0.39038574114321745	0.5053189637322897	0.4628517506644185	0.5887369092382193	0.6340574323412365	0.676858594315179	0.6436247566367025	0.4980726831176132	0.4361424203809219	0.5504224869199118	0.5157788901387699	0.5291206845916109	0.5474233606265222	0.1837743423852561	0.15790472076140993	0.47601356276299056	0.4309008809744159	0.5001474285776665	0.4079252988827491	0.47036486179230624	0.4502829613492665	0.49983733218320897	0.48774970143682933	0.42601441861308914	0.32920975529707786	0.3785247737455679	0.37745501485998134	0.37978060022916016	0.3922994568022071	0.4456906466670597	0.3730106760918778	0.37528640028509974	0.3386133354344542	0.43058862504656925	0.44316189401960215	0.3440752079170013	0.3476124910490175	0.40594733264370975	0.36732312145748913	0.31035782131451317	0.31775367783216524	0.32321271113655814
270	0.6332071318744502	0.5774889905609928	0.4339418483555518	0.4119026008472376	0.4739098127524779	0.4479667117412591	0.32514900336023084	0.3456383882080853	0.4255899131747523	0.39915660951592036	0.5836603360595976	0.6273850492831442	0.6671077344234212	0.640963393020741	0.4657246520435236	0.38065970689445966	0.5202320278532538	0.46129598636312813	0.5168830773478365	0.5439078906992966	0.20619784664037194	0.2272392262362925	0.48631051266048647	0.4641677552135023	0.5117997727657194	0.40025105699837105	0.4280430437754854	0.4034930811096817	0.43327915396635763	0.43241727945088787	0.46262834862038854	0.3818103694161772	0.3976049736621833	0.4081816822096281	0.3769451108540567	0.3846530216083874	0.37544654413254913	0.36141233137140905	0.35912954856452844	0.3474398575585397	0.4209412033243819	0.42169369759237785	0.3505166318718072	0.36183757504723324	0.3772913866417576	0.35128142784529254	0.31542386912259673	0.33015480102354633	0.33333549793578954
271	0.6405205054170279	0.6081560089309684	0.46216797991771474	0.4158803476231102	0.49118653198056733	0.47872300305096754	0.3237843564831138	0.3687538208978748	0.5059222707476908	0.4605858730327648	0.6328654008174219	0.6632051129294889	0.7228258746623589	0.6749955527404381	0.48245716799588584	0.42031090549184097	0.5255624739409048	0.4991799153778044	0.5073946799881114	0.5148040799765289	0.21637719654421658	0.20472048216043953	0.516946352681495	0.5232634206934843	0.42901361419640477	0.40178738018085614	0.5204122731630226	0.4802718761061219	0.5076918809534641	0.4978449663538616	0.44821158928122007	0.3843180827338786	0.42736784318376597	0.42388437552152586	0.43544382554636707	0.42017822871698557	0.43992804713577194	0.41269871196582475	0.3949383433552255	0.37940385958751455	0.4407612061157256	0.45463683889701506	0.3727722397335059	0.38631083251592524	0.38488341899146405	0.361668106400514	0.3203324447453214	0.34630521107530177	0.38009003666578434
272	0.6130508418508587	0.5497977521188748	0.43976388347758866	0.3999496036541562	0.4662767967379138	0.4375339181126005	0.3305553008112073	0.3537074796655841	0.3626919331056628	0.3491774243778126	0.5370548783858099	0.5635323616296843	0.6209971158627013	0.5842260070911758	0.4866795274122244	0.4075719013512027	0.5280487846495657	0.47682666214768454	0.4516999902647599	0.46122530272748846	0.1818840440795061	0.216313643856608	0.45798261953880964	0.3936437044246137	0.46241877594540964	0.36783363086289544	0.4578100191202468	0.43909619192786753	0.48555137306705437	0.48534913077318076	0.48921527440805035	0.4277960814594395	0.4122780142177525	0.41666545776126374	0.3679976631619946	0.370333786185877	0.407882971245008	0.3770149555413303	0.3644227139432388	0.3384326852602806	0.4312313903957576	0.4415618840861753	0.3537444861329449	0.3668468170683383	0.3927691436043952	0.36943716539282767	0.3270273698059081	0.3411732244436408	0.3426344478027594
273	0.5660500920922593	0.5674600898832125	0.3428144507860944	0.3270094006813633	0.41636087822872403	0.4282881953236831	0.3611422261958834	0.35679978943779384	0.4298087187399876	0.3890729074218918	0.5452141234062924	0.5679601843270063	0.646588637671615	0.6177193042169663	0.5291924657597393	0.4406162064891706	0.5653638926878374	0.516376099737235	0.5000987157060076	0.5231825632373701	0.1945424370712137	0.17439406785033507	0.4871374565616541	0.4430681103566028	0.5179441177984179	0.39555609297676814	0.4277212712569038	0.3946307729785187	0.41409122435881546	0.41521577788736264	0.36027575151007574	0.2837446060190053	0.33517859389987165	0.38661395258704806	0.35682513422965684	0.3533804001743827	0.3673035068984231	0.34458168562055186	0.34130932062391456	0.31170199489588596	0.41097000477200807	0.41601654961647155	0.3232751321626739	0.3330154900286117	0.3515289112683981	0.3183749536630023	0.28428297392658525	0.3064483447758652	0.32460268833048744
274	0.6710375738534432	0.5855959543114132	0.3992662695290436	0.36496710703011637	0.4393526791431183	0.4049087230317121	0.3281935481353908	0.32641016514640875	0.37920721800972645	0.36473580342812406	0.4852699060432012	0.5441810821352645	0.6351877313780575	0.6028019757770919	0.4360281231074018	0.38954597914456596	0.4868703256119591	0.44738888542298416	0.4571423907545416	0.5059636233806242	0.1772034349241649	0.15284611737600648	0.4693101736549578	0.4446808576234679	0.46442496993569643	0.37052928575370103	0.4382453916019866	0.41405066978439853	0.38741059389370597	0.41216248420715346	0.3718584959865296	0.2815575002462604	0.3553658952054102	0.35774905881578384	0.3610625256243982	0.3444788764242869	0.38867747214505965	0.3523664013248862	0.33478938235011924	0.3242215862743237	0.3905565507282599	0.4104003194237409	0.333947691770324	0.33578417907959024	0.35392935767303996	0.3316556039196434	0.28116327344294706	0.2931885265174826	0.29218384979714357
275	0.63543015892815	0.5972960427114534	0.45533215830926016	0.44592309814154085	0.5181812298559046	0.5348885695224644	0.34672677287396536	0.3332623755309959	0.48484198822851005	0.48946888969879887	0.5926588553435292	0.6644995930378872	0.7144071901536704	0.684901531220715	0.4970648511065158	0.42466236336487967	0.5677712624236383	0.5166957454385557	0.591271499850951	0.5774254852913502	0.2246418097002401	0.2028366282450073	0.5293430018736012	0.5104956851216148	0.5230774598666772	0.42099713518270715	0.508305803010242	0.4627994855268099	0.4956595667414996	0.47347045501989254	0.5078077309922673	0.40974907877592975	0.4956454334461077	0.46358910290227107	0.365524943315928	0.35865178859556984	0.44146945295560663	0.4109572581201355	0.36612469198420305	0.3314549652188107	0.4693447916689036	0.4639242288600489	0.3548033199433881	0.38051574601275745	0.39651512729135413	0.37706243501911557	0.30616168794579457	0.3482221856871833	0.3291478418850723
276	0.5991361535850692	0.5491684291764137	0.37401526654087613	0.3641356496951128	0.4306166830224808	0.4387340944569627	0.2763469268965358	0.3265477195617562	0.4064208312706834	0.3961234216122091	0.5264052451591498	0.5913031521608513	0.6391159252737569	0.6032367233916169	0.44586113675432587	0.3822377162066747	0.48692931140571866	0.4423991570457243	0.47866574369034753	0.49832425591785023	0.1814987910086678	0.16398668549571474	0.4773369562231607	0.40718752105995365	0.471809771598197	0.3518759089974964	0.40948307885222435	0.38048731175479966	0.42612516872066386	0.42210181400094954	0.42103362216775153	0.36779232463641043	0.3795676635449352	0.3844025959476969	0.3219170910754395	0.33902504619955015	0.371214363226512	0.33729686877125414	0.30873477776515196	0.2945537513142996	0.3853212213736008	0.4012446285711381	0.3110562429092687	0.316287869528262	0.34860824347473507	0.30967466878647815	0.2701816472788936	0.283198299593968	0.3050087248000378
277	0.6536070358478756	0.5912121765583337	0.35668795505101186	0.36684952040881863	0.45244390622767994	0.43582123678554063	0.35099018049653785	0.365590023290201	0.3561484801358166	0.3637903780357928	0.4962348854622237	0.5596472915650785	0.6141459752376898	0.5875197380831582	0.4773677678775048	0.40537728632618786	0.5236416826862287	0.48668306722390187	0.4737048727499341	0.4914883829103786	0.17808612447571487	0.1881356943434687	0.4457170988370976	0.39841118790386837	0.46896274911817554	0.36542955916406444	0.47549881490044354	0.4264420091010352	0.4577158661627397	0.448407016849037	0.4504255023666035	0.3766481905192558	0.36707372745696115	0.3838802854370345	0.36095397403617563	0.37159975065981166	0.3904682206061864	0.3447560193273864	0.3643522980982976	0.33083605824017914	0.4330513592046143	0.44104456050934054	0.33849555476802334	0.3463031967566324	0.38195498482160295	0.34405350392415696	0.2953186566240447	0.30920630840102753	0.3308798296373936
278	0.6133101249308448	0.5120783844737494	0.4119743744990046	0.39687209045398103	0.4725234703836836	0.4481528908937941	0.3193885124086063	0.32907097408351377	0.4428010784434125	0.4517011933108783	0.5687359525866759	0.6247310479112135	0.6482301653098645	0.642489389158738	0.462976367926594	0.37599014295923877	0.4943415949000808	0.41242707362643766	0.4862033945657463	0.47945803997568154	0.2022119621978778	0.1981072086661052	0.4846541913485304	0.4587007289868695	0.471713070826207	0.37766196744625447	0.451086732931842	0.440687826207686	0.4547313853879642	0.4546187977111829	0.4220503125727548	0.3422456705212004	0.40432999128560265	0.4101246422760189	0.3688053676218082	0.3705680199262534	0.4041329754513503	0.36701782516304987	0.3435209667108721	0.3252648872901442	0.4057720753134403	0.4236282960203186	0.3452882905815839	0.34306160798321855	0.3609767801665187	0.33562764544963913	0.3120567137772794	0.3130824403994682	0.3497637212739808
279	0.6649865839084903	0.5936011773430218	0.4394051875776242	0.4201771004806397	0.47445671651043453	0.4756082414985823	0.4021871874164457	0.4159829517455782	0.4421668381709354	0.39886523541704233	0.5687499739487061	0.5871703533266708	0.6565381746864039	0.5886545429460772	0.5019050805804331	0.4339785254121656	0.5659772264205647	0.4997543085923527	0.5514862606150537	0.5652299953148433	0.2181989742328519	0.20527380959527025	0.4446322576055371	0.45162330946420776	0.48404596251641907	0.41483028006981076	0.5030581157975431	0.45801674454196484	0.4959874159920802	0.49206783112180336	0.4338086691486521	0.34738950547864833	0.401497133909082	0.4126782491953008	0.40822157023920963	0.43296375907681117	0.460000142215989	0.42266561159506993	0.3832336631331284	0.3590826549702615	0.47012378089504997	0.4658158842715468	0.37689036516100277	0.391619281030345	0.4137599247602188	0.39265021630872815	0.34909110518188735	0.3542835385372621	0.3955956334408805
280	0.6789776504288237	0.6484571281520275	0.41542896235669624	0.3675613462196509	0.46835503998784933	0.4643393998652969	0.3797777077576256	0.40431127516912535	0.5469347607822356	0.5223734656018187	0.6465401296543158	0.6998044567562187	0.740722683942719	0.7040587457052206	0.5229922303115353	0.4173388082634695	0.5732230955427489	0.4810165774855262	0.5687932235296498	0.5708113739624331	0.26942409782464954	0.2222767733502818	0.5652407992423334	0.44368044608792845	0.5284871126065597	0.40050109324859395	0.48310328549064196	0.44419432069702897	0.4994797714031157	0.49635954069271515	0.4612106263873892	0.3811622267122474	0.40170682290598136	0.403311487745708	0.36632404939239804	0.36384584642824075	0.4427708335795425	0.3867918998808641	0.35314176066587033	0.3268074457366441	0.4386776125800378	0.45238824565011637	0.32764281260293704	0.31794871150537274	0.36743154051014526	0.32780923762674646	0.3112511944036658	0.30343899936525454	0.36657956173229944
281	0.5744802153934362	0.6001987704888505	0.4332250150397516	0.38557335043002877	0.4536165159660032	0.44220120942230895	0.31052965393409027	0.36849991235537355	0.4161862906786013	0.376260687894657	0.5343369431436342	0.593124425276029	0.6229132561016392	0.5642351668108729	0.4906070433645866	0.37662809994858404	0.5554962307372167	0.4636085911623607	0.5499195929050349	0.5592144920047207	0.20249239398335075	0.16210189978075507	0.4866884595598182	0.3590373699045957	0.4835976173760951	0.36504295404538056	0.4525212485077842	0.4265509869243077	0.43890110005416083	0.45379181767615456	0.41642751506888187	0.34344179477714093	0.3969058837393352	0.3902731510731614	0.38503737785430503	0.36808999329447517	0.4094314742482308	0.364751336135746	0.38100150873393585	0.3315276872892555	0.4203833931871013	0.43250902539081254	0.37030409399464354	0.3565530745370304	0.3921971759541017	0.3336788439480491	0.31207994542863277	0.31403363449539634	0.3614089865327542
282	0.6588883670332804	0.6173444937779177	0.4057085385911866	0.36844340769865974	0.4219353381923138	0.4357972112520366	0.3398044698233245	0.3438635180815408	0.5156962685672638	0.47052494457662225	0.590918479221823	0.6395544651933568	0.6634895912698154	0.6358673393930533	0.46219915418149143	0.3978586926310282	0.524104784678617	0.4577947891986259	0.521386997998316	0.5103100933078496	0.23816193066904906	0.18964661190112392	0.4636852237574619	0.4307909833843815	0.48979462574764343	0.37517852763807913	0.4329992096188075	0.3903425500239833	0.4335417721105574	0.41134390619309497	0.4370265659792302	0.3694378861271611	0.3430696952887947	0.34646739146613703	0.3587020149995017	0.3603703116181067	0.38510957467957024	0.3504387460453551	0.33040123407069044	0.28934706415023825	0.40332197245044726	0.41571951585096517	0.3110952678155181	0.3188070950813745	0.3451643036749921	0.33296529753183995	0.2745502256348636	0.28385340332610154	0.30130506299791215
283	0.7200087730988862	0.6829818047191948	0.418914661122166	0.44843839252598366	0.48566162142559705	0.48776898229978927	0.33621108282202816	0.3735468727473953	0.5287276389664051	0.4894837418903226	0.6413057969284037	0.689886087142576	0.7006722159212626	0.6878375598099168	0.5210203366850341	0.46702895367407243	0.5687984323648947	0.5381883152943576	0.5298264582679824	0.5414572159170028	0.231652556662329	0.2319304120013804	0.507936794890196	0.4892448293533389	0.5136602282279993	0.4151484962628947	0.5234215386210436	0.4931772618563638	0.5067256731551639	0.5050506453582708	0.4405853454592863	0.3491629124237323	0.4171838116467718	0.41420986270218996	0.4094856331508807	0.41042383740881794	0.4818912915420903	0.4501409819684793	0.41129740112079854	0.3902887790169292	0.44920409057131555	0.4690230856944416	0.3973032937573468	0.4049686449955553	0.40378960464978975	0.39040420783560326	0.3230529163108515	0.34804252891813436	0.3714054094082343
284	0.6675534828543921	0.5983267518245585	0.431331335248794	0.393543023316959	0.48938929130197845	0.44141550730942863	0.28916054491222526	0.33447319352810917	0.4897535950513952	0.4356572879424557	0.5520884893985796	0.6222334600129019	0.6344161938464994	0.6248941044240017	0.45653171767789874	0.39856733171009395	0.5247634308492367	0.48569617786844205	0.5733311210868953	0.5853468015588156	0.18564548241385131	0.18472193159281455	0.4461728018068586	0.4467140162342039	0.4711574425785139	0.3808997850774493	0.47269052482472307	0.42991963515453524	0.4487797171392751	0.4421278950626275	0.41579273631380576	0.327802323965533	0.423595268352024	0.3995542572329487	0.39566591111392285	0.3616360468019733	0.43549598365416164	0.36220219441595547	0.373940772275393	0.32867482130393216	0.4438543216918873	0.44712446476460654	0.33773395136187956	0.35596085176436676	0.40658423939647476	0.38531398619305013	0.3057834768138652	0.3179695399048536	0.3095810733206161
285	0.6465706353462529	0.6131092936046146	0.44155108528382536	0.4294203560438659	0.4348734839368751	0.4276046221649916	0.2814762488360431	0.3026720952703711	0.46586933054042223	0.4476103176184414	0.5869100277960586	0.6444000499691094	0.6574360189801994	0.6572333949517425	0.5204077941019883	0.42452248886207006	0.5447967443298404	0.4852669427314734	0.5160474187388816	0.5266983160611043	0.18645478886161904	0.19809773502138614	0.5242236733164645	0.4528292683268187	0.5420056237354756	0.41386810177442934	0.39854119919730707	0.3708842085606795	0.43322653825555435	0.4375235203207404	0.4014173666442054	0.34017721886366553	0.38460396485047366	0.3807447021764327	0.3457724824701809	0.3703035224494543	0.38069232847314854	0.3600705844755886	0.3432568394913566	0.3210053426927374	0.3744397673298526	0.38532639837840743	0.3432038025169189	0.3442795585792406	0.356279689879377	0.33318731904311927	0.30475494679525544	0.3097744813355854	0.31133988626669395
286	0.6541181268469266	0.6447993790451886	0.4315128893312615	0.41198760412197594	0.3587262940688198	0.41980245250782405	0.2963071837197034	0.3340409949085006	0.5366301030941478	0.47179789352146123	0.5866533021068453	0.649744913687441	0.638082512769248	0.6408576094362484	0.44960617330700786	0.3684779337606599	0.5095675774489511	0.4713297747784439	0.4704751424175804	0.4586612047321871	0.19058507698602845	0.2012278801266606	0.44501847068519684	0.4037230292931323	0.459390276475358	0.3544910598403162	0.4686796816777071	0.4422310437308985	0.49794174291717047	0.5002356059935629	0.4613892620393273	0.4250433667999832	0.37027635431034733	0.4098200870198696	0.393791588546651	0.38121858028212524	0.44124570909708444	0.39985722623631714	0.3830439081730239	0.34904382321057076	0.4236475882409868	0.42859641516847485	0.37514929517646783	0.4014215240718559	0.4223001030981681	0.39129112165075014	0.33958645325312664	0.3603852950136565	0.35008260611392106
287	0.7180941811752286	0.6199632977986281	0.4377258702340871	0.4291209707265257	0.4523364423847277	0.4358038494319366	0.3189515581079518	0.3213427402311066	0.4514073170475835	0.43335772269697737	0.5787531905307446	0.6145289406731413	0.6915818277437898	0.653553955292546	0.4973340658088286	0.41289206312222154	0.5700498049016895	0.5186891061397708	0.5880082375218197	0.5905932203026731	0.19922827479337663	0.17651458217297158	0.5035165490730867	0.4476776514396039	0.5111254395064493	0.3859945012589581	0.4669051892883022	0.4344935900851694	0.3761177435840399	0.3887835587495086	0.3841275617162271	0.32007408602095	0.38683585772851314	0.38701130942603246	0.4131115278152894	0.36015966944082445	0.446395261743587	0.4037954914562153	0.40855698923648903	0.3510298239458509	0.4369477208808341	0.4433852851274496	0.3905678679762345	0.3687489012551979	0.4060167066133138	0.3561510951884844	0.34422203107981997	0.3296924767743059	0.3070365799670746
288	0.6763442546391675	0.6452118546948772	0.4246271188697064	0.40169272685879354	0.4445901082309368	0.44416782864611626	0.3858935694007562	0.39389347777922523	0.4316080743902236	0.40083936908679574	0.5557407297092761	0.60269304547462	0.6747969061136615	0.6360891619136926	0.5059094996568603	0.4306829099087463	0.5588881069770466	0.5104592877696349	0.5532398832185059	0.5178864496738779	0.2318472828276684	0.1870555634981704	0.4981104120218392	0.47212681428995745	0.5096042915361022	0.3931614039898579	0.4326816698250444	0.4214314211422292	0.41168986757346887	0.4196127500601254	0.4321725550025979	0.35649450614952577	0.39637652910199317	0.4115815879100489	0.3647167502007263	0.35493875847438794	0.41162752178833933	0.34479028595036865	0.37668766862288733	0.317663584980629	0.41253468057676346	0.4292090480780784	0.39335465670839204	0.3753992987942402	0.3988679288384791	0.32838989890215614	0.3263232756469157	0.33147529822637645	0.3350682849203023
289	0.6999581249308449	0.6606823844737494	0.4587823744990046	0.37893709045398105	0.4485624703836836	0.46310089089379414	0.32676851240860627	0.3618779740835138	0.5401310784434126	0.5114181933108785	0.5903809525866759	0.6507940479112135	0.6867141653098646	0.666538389158738	0.500793367926594	0.4094101429592388	0.5414155949000808	0.5004500736264377	0.4555073945657463	0.4957730399756815	0.1820779621978778	0.1911002086661052	0.4517901913485304	0.4135247289868694	0.47872907082620697	0.3791429674462544	0.458200732931842	0.41651082620768604	0.4834273853879642	0.47789679771118293	0.42834231257275485	0.3641906705212004	0.42845299128560266	0.41940864227601893	0.4202353676218082	0.4107590199262534	0.4364599754513503	0.3801878251630499	0.40187696671087214	0.35766588729014415	0.4394950753134403	0.4517922960203186	0.3894612905815839	0.39978560798321855	0.3982797801665187	0.3757496454496391	0.3295287137772794	0.3608644403994682	0.3578637212739808
290	0.7339758519059058	0.6873509751504835	0.4641718015261692	0.4244285971046795	0.43882283410523	0.4252474365794707	0.33520094009226226	0.3472352662647536	0.5202395532668718	0.4909968563667308	0.6038969462913147	0.6470366328210906	0.6721035591710476	0.6506935742601613	0.5045214848852557	0.40531444761880225	0.5643396854581714	0.507937085317053	0.49985286012527197	0.5226306746617077	0.2424935833881931	0.2021563360758718	0.5147137034893889	0.49798015626535364	0.5165847685261323	0.3772416251790052	0.49047674331580343	0.4624562666854339	0.45503819516542865	0.46499347768783067	0.46591344757017283	0.3877050866918274	0.4109092529214244	0.4034436481407806	0.4366427077768061	0.3879886688384012	0.4689866413159373	0.40566516581151396	0.44351099472624794	0.3643737539562184	0.44661662056254764	0.4701574489339812	0.42228515952362367	0.4106089190190931	0.38431871069157403	0.35610577778191244	0.36337020154484834	0.37483523646342026	0.3713892314464964
291	0.6161144436086609	0.5847426676185318	0.39850323141883925	0.37311864688819424	0.3967296990370448	0.3657478880856213	0.3385826294455593	0.37053162810425744	0.38759481133977297	0.36930060675031695	0.5389027028329375	0.590717839814311	0.6454005438344769	0.6150541093211822	0.449726261385625	0.40076252174993166	0.5146475546094068	0.4649124812611679	0.45374883077342415	0.45129184388965843	0.19031459356953365	0.1835252678753992	0.45418484934483755	0.41803657184884213	0.4355397684185067	0.367670335132972	0.47279710350746285	0.42269920093661373	0.4681519496199671	0.4542879626786566	0.4098746963800897	0.3469916125931481	0.328454622989366	0.31403982039606126	0.3402415387675016	0.3383202816220605	0.42359593611405316	0.3597202446013329	0.3546956123864416	0.31514992361255867	0.45729203430222515	0.4664674420773407	0.3505693886481311	0.35503162750715694	0.40199848651209746	0.3490319312389431	0.3220801465955822	0.32881087617387345	0.35884577493306796
292	0.6348604953619807	0.5958107858993599	0.4053000618691341	0.3466933541725869	0.44561449461325114	0.4149174845840974	0.32913571720205886	0.35549603429870524	0.41359165058648195	0.37365344104384657	0.5446993329119171	0.5930578417380826	0.6655684313540127	0.6218349855714527	0.5010292105228544	0.4174393592242414	0.5649425731322992	0.5225934922084359	0.5162188101275994	0.5463867080423097	0.2128966572355296	0.15469978994117578	0.4751152687309157	0.39773596885274437	0.4960406216156821	0.3447503858647464	0.4432285489674661	0.40986580134855555	0.43507005885508987	0.40103461943921176	0.4259344161190976	0.3105590775014907	0.38283660448009416	0.3524701851420089	0.33726578093155557	0.3529343460644613	0.39881837706484263	0.32463550169564104	0.3468730625722164	0.3045457908915768	0.40728397594893556	0.4237382740492091	0.3126985663428271	0.3346897305651705	0.3672768519042852	0.34030749401142923	0.2674346130063812	0.28699719905552235	0.3023562530220474
293	0.6815011827757533	0.6530872903508319	0.5104964523222504	0.4723590326733543	0.5247982379200982	0.5003511952138998	0.32894320308214675	0.3397864983864385	0.4900069948210967	0.47345567081542955	0.6059819638192869	0.668712501168036	0.7212331319774331	0.6940011513254511	0.5519076355735681	0.4930099798992374	0.570604286836943	0.5198144304836299	0.5450571641433066	0.5297908416527882	0.21350214054429845	0.1964406569938663	0.6139638247346024	0.5353915136045755	0.5994934531774815	0.48490336462586403	0.555497775973928	0.5193296712151548	0.5472411141415976	0.5208773994702706	0.499409488939345	0.4100000307764074	0.5136910702039212	0.4970358424050674	0.42974141880704936	0.4004829287269387	0.5155077406956912	0.4751086083156931	0.45149465687109425	0.4073075803097353	0.5261502785964729	0.5400860864105981	0.41564813223233843	0.41837599183471713	0.4414664292719336	0.4274001113515004	0.3688661457582363	0.38128995130516863	0.413987239543849
294	0.6554725618823142	0.6044057367083656	0.4173298366482061	0.3787105999115981	0.4651328180906659	0.45735764295081205	0.3506922375432387	0.3924423577222524	0.5120855731977821	0.440829671228623	0.6352364886175269	0.6471089451676307	0.7223479406103278	0.6699881883305961	0.5283663602539567	0.4361076420755453	0.5470954422544833	0.4902107611016094	0.5227137730421954	0.5171580866898994	0.19821378082732724	0.1938817536961873	0.5721878103677122	0.4750541054764651	0.5524447717058226	0.4335521990435296	0.4849357186605649	0.47197537750361973	0.46424941426612537	0.4639243290101236	0.44345037335783466	0.32646779873508974	0.4227152934769936	0.40524742369241623	0.421877260084744	0.4027324334158908	0.44235306842839617	0.38529278998143524	0.3949811601049583	0.3660435816579593	0.4794838076339233	0.47819763542777866	0.36020501378476133	0.3763781610401982	0.40949846765421166	0.39324451532944754	0.3041957022281596	0.32016965988351476	0.3447571813134663
295	0.6602471983947837	0.6018489413699984	0.40796962313462376	0.36314884658624885	0.4465971362298927	0.45483387010797377	0.33151752370141074	0.34849371163163245	0.41025083578605254	0.39049083970069676	0.5498484917652074	0.6132111527126923	0.6873692436797363	0.6683495957798844	0.5325908017746257	0.44409598974576353	0.555530896975438	0.48754925525630166	0.5284580402624325	0.5083892693468863	0.19275797023216962	0.17436918999130402	0.5035660542972829	0.43987789183722303	0.5406169228558599	0.4145878701771542	0.4565452134685842	0.4416076572647458	0.4283475093773932	0.4204459890217997	0.3665273058591257	0.27775209064977624	0.36854966265908273	0.3710399207600354	0.35666959000724513	0.3783051089598169	0.41241323549610265	0.36452361965720326	0.35398864609727043	0.3436726483249222	0.4353320350093696	0.4563810589709474	0.34517007931374144	0.35746900552226096	0.37339900239168405	0.3521694491633109	0.3092309583443752	0.3173812618515387	0.35128542622720843
296	0.6237805448836616	0.5779879075895135	0.3707904447430784	0.33105609606781816	0.38809643835455543	0.38409230363647684	0.27661510731055916	0.3379131569985113	0.3670521183052334	0.37639582303466274	0.5014540372391002	0.574924672604294	0.5987499281884249	0.5857046172996077	0.45075011866399567	0.38323353187272485	0.5022841084927046	0.4263714251955503	0.42983622039959307	0.4247528640320651	0.2028123570761461	0.19098504390673626	0.4276214051051767	0.4005586274090924	0.45064107718558755	0.3753831151753032	0.3714896836213649	0.3619040478440578	0.38912782358935766	0.39930050035576875	0.4005071641480784	0.3215400946077251	0.33739207239674107	0.3177871933792902	0.31635247223768415	0.3451435490812326	0.353556829676268	0.35088107350289244	0.32956029746829285	0.3144425426936261	0.39923344945619166	0.4127986690079135	0.35394099910385923	0.35570609202542874	0.347095294091794	0.32323312054470926	0.31851771514390204	0.3171032872396572	0.30634262100792053
297	0.626201549911185	0.5793535191053177	0.4026994037673687	0.3906560927930799	0.41513095703821357	0.4242325628699119	0.30652892695108663	0.3642335502980961	0.4220169283858379	0.36883453902912183	0.5490390711918527	0.592290808199997	0.642849149842598	0.6100264008841003	0.4643405974005114	0.36409730500652465	0.5098445588970073	0.4530606367802346	0.5127791553298491	0.5383235499991746	0.1893231267304896	0.16961639001636813	0.45584444708046634	0.40808235332946236	0.4732795734759489	0.3579791123333581	0.4434370457191432	0.4164970852228409	0.46089723463854476	0.45095817381309367	0.4401972507291397	0.36219109722391907	0.355763691748577	0.3585877885690486	0.3327259945450899	0.34889599040749475	0.3748276647117327	0.34363617863798424	0.35494393785979744	0.31737757704159497	0.3975380645395867	0.40372295143181647	0.36203833579919864	0.37047814300080617	0.3684615776353834	0.3325424267392517	0.31466813101337215	0.32176079324954693	0.344642512829789
298	0.631713534607712	0.5834028701053866	0.39895516569908884	0.38466673060135165	0.4220900868781847	0.4002141038079048	0.29518363266872477	0.319823599722557	0.4074274342981042	0.38699712223598537	0.5420651194775591	0.5843514619366735	0.6640630813660351	0.6223329806742722	0.5194316668151281	0.4181021691844037	0.5434554493721291	0.47212018881571	0.5275341004410705	0.506078665711467	0.21551254607984727	0.18863045365859116	0.5345712211929368	0.46671341323810606	0.5172932957756893	0.4104898358092237	0.4530169702847263	0.41529823556647705	0.4426938263743979	0.4425835518231826	0.37268745605281356	0.29287978887387556	0.39056324984275215	0.3780936219788964	0.36343115327797687	0.3664911112443741	0.3949714246049511	0.36269445151026364	0.3504592224611678	0.3182536885829502	0.42152526333859774	0.424526296736475	0.35444212905657557	0.3552939548223804	0.3572156047886626	0.3364835489655363	0.3025909432246641	0.32211786278650245	0.32171355140959546
299	0.5111359354248918	0.49652075507834115	0.31763296821036907	0.3092543466874707	0.34775653731875533	0.33991693426052044	0.2509195906661217	0.25799579041204185	0.3796659307707207	0.37646293474546744	0.4912105533753512	0.5558590088139754	0.5904500808492656	0.5761413480502932	0.43569387620631883	0.3860938406729266	0.49956788834213417	0.46965669011628564	0.4748923756824703	0.5041632759671316	0.1798771307311719	0.15758600962033437	0.38919865038872065	0.38120177095644703	0.40079861313650805	0.3564835222260147	0.3965549480481022	0.3699021725000599	0.37289814125323184	0.36353201591309725	0.3619366140186661	0.30086251205279113	0.2911471629985763	0.298772117004314	0.3126679747770544	0.31463864052448903	0.317140571431619	0.299032170575851	0.3136699548956554	0.29690658368693423	0.39060581042526704	0.3990987767324159	0.30493862164646	0.29259641850889023	0.32206450000391823	0.310543193884669	0.2633442778508843	0.2582600699352703	0.2901717200434611
300	0.6734947850700151	0.5890830223222425	0.4403010940030035	0.40559189964450193	0.5115384824780494	0.4652710623806894	0.38182539341418026	0.38555868017155154	0.4185882837783493	0.3984318740898237	0.5710732143540779	0.6201962241102097	0.6743950066889923	0.6423063472564126	0.4949400995384793	0.41656229074309314	0.5434693157223706	0.5023854396157323	0.4863570759803286	0.5103607526077276	0.17087121075916667	0.16977677568119956	0.5121401581774417	0.4913265815003416	0.529351426457873	0.39522358297306615	0.4917792115624653	0.45757855413714255	0.4837838527827445	0.47575380055530075	0.38227846808798127	0.330077613934903	0.4728414133751884	0.46507449782555754	0.36369489869053484	0.382290280417214	0.4449286952587538	0.4017345933119303	0.37795162336595944	0.3574047836332936	0.46704983366565217	0.46931576969040384	0.3600029717429095	0.3647766630349474	0.38938049466861796	0.37358329642579907	0.305770487525639	0.3162073955521022	0.34408507789191156
301	0.6748051268469266	0.6472643790451886	0.45304288933126147	0.430511604121976	0.4719482940688198	0.473357452507824	0.3369081837197034	0.3446679949085006	0.49657810309414785	0.4378678935214612	0.5408663021068453	0.574855913687441	0.668591512769248	0.6083406094362483	0.43693217330700784	0.36226593376065985	0.49307057744895105	0.4307327747784439	0.4556261424175804	0.4584822047321871	0.20279807698602845	0.1301248801266606	0.4687844706851968	0.3854250292931323	0.44493627647535805	0.3344270598403162	0.48788568167770713	0.4309880437308985	0.4502307429171705	0.436017605993563	0.4452282620393273	0.3461433667999832	0.40646035431034744	0.4386650870198696	0.39054058854665097	0.37578058028212524	0.4413977090970844	0.3741512262363172	0.3748579081730239	0.32673982321057077	0.46493758824098685	0.4701794151684749	0.37840529517646787	0.3717645240718559	0.41251310309816813	0.3660731216507502	0.3175264532531266	0.3179062950136565	0.33391260611392104
302	0.6048591249308448	0.5630623844737495	0.4111063744990046	0.38307909045398103	0.4489264703836836	0.4333838908937941	0.2604545124086063	0.2775559740835138	0.40078607844341246	0.40971519331087836	0.49712395258667585	0.5637950479112135	0.6349991653098646	0.607581389158738	0.421260367926594	0.38821114295923875	0.4808465949000808	0.46114707362643764	0.4268173945657463	0.4568460399756815	0.19459796219787778	0.1623522086661052	0.4569751913485304	0.40426172898686946	0.439439070826207	0.36678696744625444	0.40674573293184196	0.37402182620768604	0.4179583853879642	0.42061479771118293	0.42229831257275485	0.3408976705212004	0.37117799128560264	0.37692964227601894	0.3361383676218082	0.3471340199262534	0.3510959754513503	0.3303108251630499	0.3258149667108721	0.30926588729014415	0.3849800753134403	0.3880722960203186	0.32785629058158394	0.35095360798321856	0.3377387801665187	0.32171864544963913	0.3005557137772794	0.31501944039946816	0.3187907212739808
303	0.60097494205294	0.5685593591463491	0.35680650932282254	0.3232874053595609	0.39552285153778394	0.40951153927591877	0.2662840552808441	0.3075169418669585	0.3883174186248384	0.3320015988583788	0.5036193606166461	0.5381077049045733	0.6064506067370821	0.5831493276676909	0.4669029247075741	0.3550455305837423	0.5332958206816905	0.46124822604482896	0.5007652372342132	0.4961235832843564	0.16788776613643724	0.170492430550861	0.45133096802552597	0.37888435904178863	0.4540031230979016	0.3455573827509755	0.3618888968315062	0.34880929100882846	0.3980079228599767	0.3955305300911842	0.36066262782284536	0.2682864594244425	0.3239499948258203	0.3347952451731074	0.32208938807622	0.31910634113686537	0.35582388541918786	0.3261373925704206	0.32106826292176516	0.2935553743987875	0.3703669832243009	0.3847678604394673	0.3032972225979033	0.30074656006378686	0.3336045062061274	0.3191915162422274	0.2623588083987708	0.27010005047602276	0.2903382714421039
304	0.6788129595880522	0.6146330047369549	0.4320621949674529	0.39339773294045044	0.46602657353271465	0.4639967757840226	0.33593904721120516	0.3848461759371393	0.46765428424052957	0.41645946795422883	0.6017412380827359	0.6378712222254571	0.7203630658987685	0.6959269923996346	0.5420618962890456	0.43841033123168954	0.5484164133690557	0.487251751969507	0.5305978612051734	0.50834817573496	0.22328971061245906	0.1816066350088541	0.5778214769248726	0.487706037580699	0.5487627984254311	0.4136779806963274	0.4718352830720276	0.45345649458163195	0.4563766756249786	0.4820999279250933	0.4336113942091984	0.3837872155765942	0.3996679503057265	0.42241676827192604	0.3670677802012585	0.3544190817256154	0.4293831138653335	0.38991580498519807	0.3702261936100931	0.32512937833440103	0.4249382525647441	0.4556809521479729	0.35686017427419026	0.355162489839968	0.39340440225752726	0.3685063302551489	0.3177993604607569	0.3231702156365812	0.34240134296540364
305	0.6176864168705183	0.5554716174873066	0.4837478542092246	0.43605860131505736	0.5281093100833838	0.5068462461364828	0.33810588626872695	0.3416659034510018	0.4847770831632374	0.45638807865956904	0.592764759780633	0.641745601340901	0.7066901313299679	0.6694099953658135	0.5002752979383069	0.45904773930391685	0.5111978206526392	0.47832909899388754	0.5437452295006571	0.5152567927039954	0.2353418795468943	0.20239346250634507	0.5265433638068737	0.5012590800820208	0.5560832732956678	0.4585914859757918	0.5061477063329457	0.4489339329127126	0.47325952381647374	0.46523275467127	0.4438703362516655	0.3521396547567209	0.4510693137547782	0.4287123114682341	0.409772036238713	0.37270081570463565	0.47094828198462557	0.3925146020663959	0.40880174279431347	0.3394189955088298	0.4812304011696112	0.4818052286746774	0.3704634409153302	0.37134128205075073	0.4321153461355305	0.37879238410321503	0.3123969525698153	0.31159687159356203	0.3658566562469512
306	0.6491416183476003	0.5923514644857626	0.4110406933786976	0.411442852200086	0.46479410420076456	0.4523412828506565	0.34524811860336363	0.35741389454663	0.40483087564787346	0.4104344694244811	0.5439005764176318	0.5971587774057727	0.6527970065582965	0.6359268239207541	0.48941155251202745	0.3990553786592496	0.5374104105680616	0.4688496068254144	0.5054458660962793	0.4928350934032699	0.22018836511043788	0.21707302523193509	0.4671332680539292	0.464054790259446	0.4694889292152405	0.37572901790620306	0.45367316415810705	0.4177688789011175	0.44618194757878665	0.4253756916663855	0.4432231574344492	0.3498075147363009	0.40319774377022116	0.4018244718633066	0.39169569462312104	0.37066763811479614	0.4342000897210204	0.4017538679970458	0.37702397685469113	0.3548473037284041	0.42731040915212104	0.4441764319585423	0.3406207878360168	0.3500724895644712	0.3984615163169593	0.34583692425838103	0.3119179597109979	0.31029010869172774	0.3294443259611482
307	0.5996749915746208	0.5621304808365029	0.3585878921967668	0.3234981472547922	0.3767387952790882	0.3918893583282982	0.33400244538934437	0.3365510645667646	0.40373988634358987	0.35461398084919493	0.5272130649438291	0.5417695357707846	0.6131951035714942	0.5790479593958459	0.46021583284871537	0.37382570323222575	0.5014723560420958	0.4367231590319434	0.492303647506207	0.48834873927411176	0.19585946597705373	0.16166168451642143	0.4579431043997869	0.3983820175981367	0.443380578667807	0.36412511206153225	0.40536203148540506	0.39284453750433057	0.4252656875942445	0.42364341100774117	0.3761043758518262	0.3040814765306769	0.34046446274246733	0.3424412534103886	0.3255070793823486	0.3491455441536367	0.35971633803061326	0.310134964377672	0.31982749781784164	0.2882491262008368	0.36394145673155703	0.3928032553981717	0.29829965535893554	0.30878692152404513	0.3432279483936362	0.3044411427755075	0.2809839105362917	0.27810613866015765	0.316674639427977
308	0.5798315618823142	0.5058177367083656	0.37420083664820614	0.3732655999115981	0.4065048180906659	0.388576642950812	0.2970352375432387	0.3337843577222524	0.36340557319778216	0.34934067122862295	0.5020644886175268	0.5456119451676308	0.5932259406103277	0.5705031883305961	0.4094513602539566	0.3212846420755453	0.45390244225448323	0.38767076110160936	0.47392877304219533	0.4505070866898994	0.17086978082732723	0.1570387536961873	0.4174778103677121	0.3630371054764651	0.43345077170582264	0.3227251990435296	0.3913457186605649	0.35863937750361974	0.41613041426612535	0.41252132901012356	0.36604137335783465	0.31541579873508974	0.3673512934769936	0.37060242369241625	0.32125426008474406	0.3124224334158908	0.33431306842839614	0.30234778998143524	0.3184991601049583	0.28636958165795934	0.3545438076339233	0.36423363542777865	0.33116601378476135	0.3086311610401982	0.3241134676542117	0.28358151532944753	0.29511770222815964	0.28423065988351476	0.30271318131346625
309	0.47829661781114075	0.4564676480140089	0.36156839963919496	0.3558340284629764	0.3557527619419443	0.38564538565688783	0.28301425690568205	0.3078358612001903	0.382908464924731	0.3498474485225913	0.47657815032996864	0.5328285326482257	0.562600559818513	0.568581730219799	0.450938822520517	0.37461568821412283	0.5035181516424752	0.45414841680679535	0.4841977947679215	0.5075257236105006	0.16974484438559723	0.16835853056339303	0.34340416441711774	0.3489855897879083	0.42490294840794607	0.3386345038290774	0.39671681295678574	0.378408004987876	0.4181937854905525	0.40573612248683116	0.3840896002578523	0.31384346271151387	0.3309800093705675	0.375312179077614	0.3505950903451424	0.3385977818607042	0.3633351000270029	0.31131117206081116	0.33956390880302867	0.30454733875712386	0.39148249798940943	0.39268930666990187	0.34226685084063196	0.33889262880305954	0.35821179382797713	0.3123355050301978	0.2933743947332693	0.30516931617502685	0.30634381474339417
310	0.5389521438455792	0.5161002081640406	0.4060352812363892	0.3555421079657559	0.43254067380493033	0.44337379182215925	0.30976231395238296	0.34738619563224166	0.4832185579866966	0.4432947417154215	0.5844817534852719	0.6359231862507779	0.6719215251911509	0.6396791804672368	0.4862874148969688	0.3971070439634803	0.5483049112107298	0.4967451106845029	0.5359486950601828	0.5151194273900214	0.22680650073720962	0.19465458991611168	0.4833858759477322	0.443172507360505	0.44644797099559314	0.3432111437085425	0.46321471671690706	0.42409237339046046	0.44962433359393816	0.44184543464791776	0.4084234712490835	0.35410007092734785	0.35898257539059986	0.3896823173329957	0.3709293763937108	0.37286246461678346	0.3870399478492126	0.35460794271486	0.3654457708096893	0.33012286217490405	0.42747094641871847	0.43524238158834	0.3416883098573699	0.3498075930866253	0.37083327666058585	0.3438245164354884	0.2892034403373842	0.30587066765751414	0.3267101664194668
311	0.6333356745919843	0.6173833778106412	0.4589011891137801	0.40399173247263065	0.4198920762018087	0.438747241388799	0.3095801643027091	0.3184636606942228	0.4715051142520445	0.4141769988105801	0.5647558143617005	0.6100786701677003	0.6537346689922218	0.6276973900545622	0.44066025039426204	0.3687222988222324	0.5029236205696704	0.4589736393387475	0.47247170905235275	0.4693822737302615	0.14982267770593666	0.13899239873880148	0.42120962577848553	0.4012967127121804	0.4254852978954828	0.31543055171890666	0.4760406205145673	0.4551996427786009	0.49260830577486237	0.48074545270471125	0.45497440657792143	0.3872539302360504	0.40176661021313165	0.3962151390133201	0.36288885481660216	0.33898428762936716	0.41088937601325703	0.36621253429021117	0.35144399938030807	0.31871224038411083	0.4285490547195148	0.4519184210656733	0.36693736523066733	0.3646897828364505	0.38175244276375436	0.3469933739972263	0.3118072770135384	0.3151111450665655	0.34575318465424204
312	0.604233573537886	0.5403149522921779	0.3970203367849499	0.36913065530894995	0.43980665099335264	0.4368695071996454	0.29637652179848867	0.3237509024767538	0.4506778711325043	0.41851205133599345	0.5608813298115742	0.5967177768539317	0.6388116881523173	0.6062679515324866	0.4795388874917275	0.39428710512016074	0.5089678249983424	0.46258250861483696	0.5206105695241943	0.5228930799742338	0.18978018588693607	0.17326252073634582	0.45611116997980705	0.41950441948217654	0.4837367779575776	0.3884100567265452	0.4109680295417472	0.3736075333911714	0.43402660692205736	0.4321625166455354	0.41266547374307505	0.3279917487229351	0.4013187446560736	0.38748814705096807	0.3711091956913154	0.37147457535452927	0.4031652174514297	0.3604931171110967	0.35627910852257266	0.3157354067177815	0.4131245955163522	0.43068400155873304	0.34569595143154414	0.3456763535704722	0.3641477574000103	0.33163114388154835	0.29220964864551624	0.292835146434157	0.32539562453397763
313	0.45700772389276256	0.49388068504827654	0.2688352109923155	0.2816731023519188	0.3161017058340585	0.3238613790794765	0.24881871905043004	0.2978750127172441	0.3281075181248757	0.29269211199163714	0.4445936688328475	0.4872605615576975	0.5598397623125906	0.5224849523263672	0.4221216641595671	0.3376956550499942	0.45985039761810603	0.39913675911539026	0.42892486922633594	0.42391360333363787	0.14539510585894133	0.13647275467548062	0.39202466219108584	0.350433608938282	0.4145419646362126	0.31726999597949374	0.36838976602738416	0.33070215175408874	0.3960178953925447	0.3830517320033319	0.33822761967375997	0.27524664684082323	0.2854014942794615	0.2892987662297245	0.25708327177783497	0.28219293546180424	0.2915050936242949	0.27557469437501747	0.25732144005226865	0.23623920677142216	0.3273805722759671	0.3446260086007451	0.2435716013350946	0.2533851090444151	0.30140576273531056	0.2623110413404182	0.21071543897076156	0.22233682081732511	0.2476922666855271
314	0.5808462546391675	0.5162078546948772	0.37804811886970635	0.36377872685879353	0.40525910823093686	0.4150478286461163	0.24968256940075623	0.2645574777792252	0.3912010743902236	0.39479136908679574	0.5269017297092762	0.58766204547462	0.6385019061136615	0.6174381619136926	0.4613684996568604	0.3717709099087463	0.5041891069770467	0.4406462877696349	0.48391688321850596	0.5051464496738779	0.1613222828276684	0.14558056349817042	0.4515914120218392	0.4344148142899575	0.4667942915361022	0.3675044039898579	0.3897716698250444	0.3572154211422292	0.4319318675734689	0.4125917500601254	0.3990945550025979	0.3386945061495258	0.3522355291019932	0.3567515879100489	0.3293137502007263	0.3401627584743879	0.3678535217883393	0.32515828595036866	0.3121166686228873	0.296220584980629	0.3762276805767635	0.3789440480780784	0.32232965670839203	0.32707329879424024	0.3465569288384791	0.30481789890215616	0.2915772756469157	0.29597029822637644	0.2838912849203023
315	0.6707171535850692	0.6385414291764138	0.40616926654087615	0.35516964969511283	0.47162768302248076	0.4612400944569627	0.36115592689653575	0.3711637195617562	0.42995383127068343	0.4489104216122091	0.5555852451591498	0.6143941521608512	0.649755925273757	0.624696723391617	0.46164813675432587	0.4222237162066747	0.5150053114057187	0.4974401570457243	0.5234217436903476	0.5345322559178503	0.20415279100866782	0.20720268549571474	0.47067795622316067	0.44075252105995366	0.468416771598197	0.3776129089974964	0.48470607885222433	0.4495223117547996	0.43364616872066386	0.4353478140009496	0.4225546221677515	0.33189132463641047	0.38902066354493514	0.3679255959476969	0.37730509107543947	0.3713910461995501	0.452996363226512	0.39899986877125415	0.385325777765152	0.3352177513142996	0.45974122137360085	0.4557966285711381	0.35281324290926874	0.352063869528262	0.42649524347473505	0.37326766878647816	0.2981536472788936	0.31385529959396796	0.35315072480003784
316	0.7102656676483787	0.6602437717233978	0.43034271525723294	0.38982222207937406	0.4398867338330144	0.420344420541334	0.39239767335108455	0.4223412465696513	0.4617812795207047	0.4404165826055381	0.5837334308887788	0.6244236687957698	0.6673230998786653	0.6439733861925592	0.4897359662773325	0.35863073488701147	0.5633011876164973	0.4880897266020571	0.5338730262702625	0.5331974230066463	0.24792479326344252	0.2596053811686142	0.47535930446652946	0.4139006864855476	0.4570155959559703	0.34420046216679007	0.47140830967092395	0.4392493878766053	0.45464253719646897	0.44805697096500624	0.40954837053028775	0.3101222313410737	0.39847662783655097	0.375311099079711	0.4017141115843537	0.3866052859472332	0.4388498073320582	0.37405102808185203	0.3802554175266517	0.3462622701157154	0.4732459267085733	0.4660910194936141	0.35614902394044406	0.35812181577243574	0.41216383628851555	0.37313259160157286	0.30948612166822104	0.32249878444248736	0.3639894079924333
317	0.689468908371192	0.6474767029278805	0.4857526582566607	0.4663608493931674	0.5320791202153287	0.5187140764793151	0.38359082115238713	0.38652880308913123	0.497917855716963	0.48944965456258893	0.6083190340914197	0.6792004650592325	0.7000686251190164	0.6941992098503192	0.5354196771433266	0.43618318420250657	0.5990036537717498	0.524426931040858	0.546735953179356	0.5568296813750782	0.22830016767130373	0.24623560761161956	0.5427411611756059	0.5107688410483345	0.5416349260355503	0.4394574440416786	0.5402891888133456	0.49284876808293165	0.5187497284780899	0.5177378403440926	0.44270523164678743	0.35977980269303855	0.45763270321465194	0.459352696311671	0.39310514231518306	0.41506687353730654	0.4435096626085615	0.4205382438271245	0.38892981147598077	0.3586044760266632	0.48719122208074533	0.5069362454647448	0.40809993357487917	0.40365624754336604	0.41405575935432165	0.3925411867108459	0.3544034590276865	0.35609968527163327	0.3834003760941783
318	0.5313742598875935	0.5380812806631998	0.41662443888940554	0.37241809559999844	0.4088559410236494	0.3895827692412533	0.2898462244020631	0.2997696417555949	0.38122094831674835	0.38264235389101403	0.5686616135180649	0.6077391205465373	0.6802965312818782	0.6465120149545351	0.48116947276921224	0.41974349946326767	0.48703331569331926	0.426052312564791	0.4613890682467725	0.42871796202736645	0.19123132416962374	0.17383480763668369	0.4963785539587895	0.4643953025405738	0.49862457665563914	0.41233068619788255	0.45067502106390467	0.4386171960410267	0.46410545373924156	0.4714940251353866	0.4021611765168015	0.3202998092671814	0.36299273230414625	0.35538056412068425	0.35412654685302786	0.37115875498498435	0.3814090918241915	0.3351498028079056	0.3436321032385078	0.3206614047433359	0.4265042516109624	0.44240613792561395	0.3318551900603363	0.36287538502191125	0.36530633459802103	0.3704751642867868	0.3070696316966835	0.32384421666964147	0.3361154626967589
319	0.6529391365864167	0.6363126000575617	0.37639987463574837	0.3268641458513329	0.40447730328637027	0.4082437551426275	0.2846857966638562	0.2523855188380152	0.44524237637813463	0.3731655734182488	0.547998793780723	0.5902838795975145	0.6451749128518541	0.6218131523606284	0.449647895164365	0.37056760600385424	0.47433197764394	0.4168198211396652	0.4697611910477452	0.4635000332600159	0.17464836725748664	0.16857697570626368	0.42666455096062533	0.40474404299258093	0.4508180770779619	0.36589082512927007	0.4277720438130243	0.3894219820952377	0.42803257804389616	0.43352298534659467	0.40536041295799535	0.3333616205090458	0.3489804424646827	0.32436036563457077	0.33053330322837965	0.3474741618648919	0.38833212447438387	0.34474715229271136	0.3163909151284865	0.3073737123499663	0.3954308631958692	0.425283662151273	0.3096082282283667	0.31529880051349257	0.3366420699123174	0.3374782740017399	0.29299366019463596	0.30576492695011037	0.3267551644944921
320	0.6971876381421375	0.5663609085297443	0.4525885967317651	0.45858938737996624	0.48398415078563123	0.45133110395233006	0.4406323708285714	0.48800020507531416	0.4081337690930692	0.3789575813101869	0.6030001359970146	0.6162030145072522	0.724882849949249	0.6499129340141196	0.5400892318424159	0.46709359717004356	0.5572017115716563	0.5011430763560043	0.5519477845869561	0.5251102938653179	0.19137219469058306	0.2035438130308019	0.6091664322799369	0.5373832557996344	0.595113722398567	0.4767237775112666	0.4985602504889809	0.46731889202302296	0.5327856048038865	0.5150144179340671	0.4661824815152397	0.38944377367775135	0.4581570706282283	0.41782194085752467	0.3534464539196611	0.342256102350087	0.4455921751692491	0.3550930043236236	0.3844392645931629	0.3261252615637375	0.44636191427379346	0.47529824378914637	0.40498339427859437	0.41130586795686264	0.4266910502182874	0.3960196889984556	0.3474809983914474	0.37850175264796104	0.3455976679854562
321	0.6587502153934363	0.6223377704888505	0.44407501503975155	0.4106363504300288	0.4344235159660032	0.4593212094223089	0.3098766539340903	0.32752991235537354	0.4369622906786013	0.359457687894657	0.5564229431436342	0.546110425276029	0.7017202561016391	0.6643681668108729	0.4590310433645866	0.352553099948584	0.5343492307372166	0.4705495911623607	0.5145845929050349	0.5004524920047206	0.14654039398335075	0.12755389978075507	0.5047454595598182	0.42280036990459574	0.47351961737609505	0.3416929540453806	0.4535322485077842	0.4705379869243077	0.4463211000541608	0.4583058176761545	0.38461951506888187	0.3188047947771409	0.3737768837393352	0.3899571510731614	0.356981377854305	0.3705789932944752	0.3965474742482308	0.36403433613574604	0.35044650873393585	0.3279476872892555	0.4193623931871013	0.44806702539081256	0.31484509399464355	0.3268220745370304	0.34609917595410167	0.3507678439480491	0.2742449454286328	0.29180863449539635	0.3070209865327542
322	0.6824814168705183	0.6003336174873065	0.4165408542092246	0.37292760131505737	0.4084423100833839	0.40825124613648267	0.42818988626872695	0.4249059034510018	0.4218670831632374	0.41225307865956906	0.580558759780633	0.6401756013409009	0.6949401313299679	0.6767769953658135	0.488012297938307	0.41411673930391685	0.5240888206526392	0.47422409899388757	0.48802622950065705	0.4866007927039953	0.19887687954689431	0.18601246250634507	0.5176473638068737	0.4514070800820208	0.5124402732956678	0.4037324859757918	0.4635727063329456	0.42953093291271266	0.4443815238164737	0.44566175467127006	0.3744043362516655	0.2863566547567209	0.3765153137547782	0.35405731146823405	0.345335036238713	0.3556928157046356	0.4165942819846256	0.3415316020663959	0.3586957427943135	0.3344759955088298	0.47525440116961115	0.46698622867467743	0.3577884409153302	0.36954428205075074	0.38391934613553047	0.34559738410321506	0.30864195256981536	0.327435871593562	0.3497336562469512
323	0.6276750141372567	0.6287547379429128	0.4149345368656875	0.35675647156094337	0.44225603595767704	0.4389448540698371	0.25639425696023294	0.2851786919365301	0.46364356203988555	0.43500156593950406	0.6091979763626716	0.6267711886873715	0.6789177843873538	0.6257504077122823	0.4683572831667025	0.37933227701397276	0.5389763991337639	0.5031388965413057	0.531852206407423	0.579610017691825	0.140936180107419	0.13689323508404644	0.47724365527442336	0.461625422057417	0.44733275028569797	0.35936870716493907	0.48137277982370463	0.46048277845591723	0.46332785140843347	0.46434748229897527	0.4261932288192405	0.37631223529902247	0.3740370375742093	0.3619373716989658	0.3744699938147928	0.3670557260686489	0.38725840151222357	0.3719644819275413	0.35699906889767413	0.3324981644844192	0.45278834115539535	0.4613156295305802	0.35062894373056186	0.3656459022756036	0.39119812798862547	0.37025726298297135	0.31039687846774794	0.3279108098306059	0.3274336027731453
324	0.6225251638610189	0.6084254666605408	0.39250854558486564	0.36350901516157935	0.41851303449885147	0.42138629428553476	0.24045540153837008	0.3250832768377106	0.40419251527781264	0.4553051224108865	0.522711162920691	0.6255433628284717	0.6135077720961468	0.6338453600169524	0.47143358860319345	0.3906000788949959	0.5388899705262941	0.48096339342556466	0.5300918636488701	0.5364504542384484	0.19386160200496666	0.20597927574385985	0.43327714013540064	0.41506273523094	0.44496455300809534	0.3722241883635759	0.43159579218886285	0.4203961240323803	0.45023716593562363	0.45144276253353566	0.44593333026301635	0.38594263037026	0.3629874860989241	0.37224716734809066	0.32448541003514675	0.34014548403640865	0.36674076829782887	0.324252490763883	0.34732685277227704	0.2913706054249754	0.3773384074911948	0.39411000084257664	0.3420101129565525	0.3054250067313104	0.3619019327778665	0.29732924036565117	0.2943924191981314	0.2744617240471227	0.2893217943983629
325	0.5888721541215289	0.5706792456481675	0.35218256028037875	0.3473874734322225	0.41060302528130105	0.42078999165073133	0.3241017885942173	0.339369752908196	0.4292692419938258	0.4077944425140989	0.553879671246813	0.5913423969183983	0.6447443720135407	0.6120198170925721	0.48982986674583634	0.4135424066518015	0.5341365703313051	0.49691334706434326	0.5173908150187053	0.5339016257106195	0.23305831173350847	0.22775518016425678	0.4676540598599721	0.4208207215314913	0.4935597524054914	0.38226042307462205	0.40731743005354565	0.3927831856680412	0.430549330808898	0.4290503831805039	0.3700701793443484	0.3130783766611974	0.33939639794458887	0.36742488873338947	0.3464596953534181	0.34298090245364193	0.3830053529205295	0.3438215647074888	0.3416068458168144	0.30938471628557984	0.38308713253631244	0.4034727538597785	0.3156641799046536	0.3170017302896737	0.3467909659637173	0.3324930880146614	0.2722042122566221	0.2914690921106689	0.29742123601779186
326	0.6287847065785527	0.5967638539101892	0.407092886343094	0.34488614678697244	0.42707429794818225	0.4408258239330747	0.30165756248084835	0.3494385493238481	0.4476737163551048	0.43415951170554623	0.5683986412227939	0.6242429837130279	0.6439527066649475	0.6012563570507735	0.49558918695393195	0.4008846708227686	0.5454565632427106	0.49837004640118404	0.48859949535338637	0.49763983726941313	0.22279743307053138	0.21821544824636885	0.46861125325339975	0.4050526927296181	0.4959040781378587	0.38003668308411154	0.4424293689279448	0.43219668570129965	0.4283903177441284	0.441317935787359	0.42050838822054926	0.3485911911901332	0.3577031226498724	0.3728126241517827	0.37416615399769226	0.36705975005738845	0.3919126001785368	0.3366926936826851	0.3476843035880566	0.31930098825054665	0.40001325888632777	0.4314267243158721	0.3276658463154125	0.33165121452052765	0.36656198889986324	0.335349186517585	0.30845082708907307	0.3099530680901419	0.3014024811168154
327	0.6051782496116439	0.570086243179073	0.42292315984541606	0.38933473013353187	0.44056558954727876	0.4390315694126812	0.38374574976022874	0.37842408447964054	0.3530942643096191	0.40115165309233664	0.5326246957565237	0.617397909878917	0.6588766844594883	0.6435413783291999	0.4773810209203447	0.4348401367749465	0.5085276565727438	0.4581000761849506	0.4898119482882499	0.5031997637067683	0.2020665131733249	0.19908221738853854	0.48867837004654957	0.4871830883695875	0.4978947952457409	0.418910406831803	0.4724493077272661	0.4256053837634461	0.47026145652428175	0.45541907660280045	0.4108044684215366	0.31444450353333186	0.39240390975015726	0.3624259927202904	0.34504222789332056	0.36172431714812586	0.3946446867528746	0.38814518081527677	0.3462120282313827	0.3328775506326601	0.4362230654933684	0.4438797656541754	0.36826232001305265	0.36839724781886285	0.3725696452948896	0.35976359270761377	0.3324108597774456	0.32634279221648677	0.3611363930984338
328	0.6280468810965898	0.5751288363249015	0.3520569873075434	0.35213898008292094	0.40391438900284743	0.3848425373364079	0.3199072162778733	0.3420110450894358	0.421817716817285	0.4200051055699513	0.5839276649514519	0.6116519818282753	0.6709747658747237	0.6269450021939955	0.4748109837044981	0.36158171131136496	0.5169026608893957	0.44362635875495865	0.5101212805782311	0.5104572603966457	0.19058493292382375	0.18576930757402338	0.5047395720008306	0.42955314880997547	0.48659845010541686	0.35498308080737273	0.4173884404375071	0.375034626145789	0.42074014058636244	0.41372906315715163	0.3958023143417664	0.34723179283182437	0.3562826595804105	0.35370689459815113	0.34270603550841594	0.32643455136578975	0.3729700187851165	0.32900790535595287	0.3331858738321902	0.29560358295165406	0.36813067778541975	0.3978669067734411	0.31854604884669335	0.3130140413255483	0.33998889648877256	0.30179722034693474	0.277415700024191	0.2888548881746209	0.2968067461903075
329	0.6386934778268685	0.6114711403087542	0.46571837622450374	0.41862202659169734	0.4568227726183203	0.4493032480759936	0.3428887252716978	0.3543398002285244	0.47865878497079073	0.4382515719479965	0.6020234554458271	0.628822324417199	0.6806959721923261	0.630298320839509	0.45173323894138306	0.34608455857629417	0.5193519804449339	0.45384196628375784	0.5367911861566392	0.538153115591706	0.17800571275950783	0.1716825854831827	0.4788527598315689	0.414544290313834	0.43841994628815256	0.3203417879193945	0.4771141627269448	0.4309965977757521	0.492694306090088	0.46043622160530256	0.45109264973274454	0.358507321349339	0.405954649000188	0.42067466204319026	0.37380338880651715	0.3847116054757112	0.405383148618697	0.36489508928086367	0.40566213188388844	0.36270678695596326	0.4358767066084923	0.4452121823407036	0.42464961466654016	0.4180118007889894	0.4018449558528854	0.37648467999850777	0.35533106094439504	0.36914903389496384	0.36815718149874754
330	0.5992079250542874	0.5562975300274972	0.4097091174176948	0.36908390151578097	0.4236354718016734	0.4028811999615836	0.2684489250481646	0.29761974114321743	0.3884009637322896	0.3664117506644185	0.5266839092382194	0.5861524323412365	0.6308125943151791	0.6060917566367026	0.47614868311761316	0.41508842038092186	0.5339664869199118	0.4846978901387699	0.485507684591611	0.47835736062652207	0.2630503423852561	0.16483772076140993	0.49163356276299053	0.45575888097441586	0.5196214285776665	0.39457729888274906	0.3917508617923063	0.35454496134926644	0.380267332183209	0.3879377014368294	0.39887241861308914	0.3385307552970779	0.37016277374556783	0.4020670148599813	0.30235060022916016	0.3086774568022071	0.3657426466670597	0.32945067609187784	0.29588740028509974	0.27177833543445423	0.37773162504656926	0.38321989401960216	0.3027442079170013	0.30627949104901747	0.3319813326437097	0.31472112145748915	0.2665828213145132	0.2655806778321652	0.2764967111365581
331	0.62286494205294	0.6014073591463492	0.42617950932282256	0.38443440535956086	0.44336285153778393	0.4485455392759188	0.2970140552808441	0.3125349418669585	0.4880344186248384	0.4623295988583788	0.5932293606166461	0.6295747049045732	0.6493996067370821	0.631321327667691	0.49215092470757416	0.4219215305837423	0.5420488206816905	0.5030562260448289	0.5282372372342131	0.5454595832843565	0.25871176613643726	0.21171743055086098	0.45312896802552594	0.4509223590417886	0.5023511230979015	0.4086723827509754	0.4779498968315062	0.44802829100882846	0.46481192285997674	0.46559553009118415	0.40631862782284534	0.3385264594244425	0.39318799482582034	0.3917052451731074	0.41215838807622	0.3989033411368654	0.41200288541918784	0.37707839257042064	0.3661662629217652	0.3293443743987875	0.44118398322430086	0.44825686043946733	0.36490822259790334	0.38173256006378686	0.36387450620612743	0.3254185162422274	0.3282328083987708	0.3362090504760228	0.3642532714421039
332	0.603523288857375	0.5405303273850997	0.38134226367537083	0.38906110656229664	0.4616301818122123	0.4517651886364885	0.24399366522689472	0.2813616499034922	0.49621604802124136	0.4542753342844754	0.6011024823221658	0.6424535300775078	0.6823723344715108	0.6409903734320194	0.43565947721261833	0.34475794673510884	0.5089225328125737	0.44297477279222475	0.5080992386017211	0.5032007213759255	0.24384540201764254	0.1897988811059539	0.4510333225085706	0.4161425327549493	0.443698469405748	0.33757985677628033	0.42454972904452637	0.39823581798136753	0.5175132240435898	0.48977400898677126	0.44451150835525266	0.3556372149057167	0.4256805551128152	0.4155574295571779	0.36019060023974186	0.35700908232803863	0.38661873429298316	0.3595461306298994	0.35449718812033415	0.32198244832403355	0.4011303528830306	0.4074377883414413	0.3431188827268011	0.3577244720760727	0.37622939817926704	0.3502336476617208	0.31629618999572856	0.3332234559474669	0.3412916914859819
333	0.5975026793039505	0.5589449873072102	0.3774312153939767	0.346862277476726	0.41590456673570103	0.41456728479016736	0.30084695760633445	0.3418197913241527	0.42167457745542686	0.4482099627129086	0.568443272082826	0.6308965004820707	0.6598538474206549	0.6378351493944496	0.4743464935151034	0.35991919793162697	0.4983685703603564	0.4267914741152846	0.5021578227522615	0.5137664162909807	0.18283219832305136	0.1885871482087727	0.46680966407862445	0.4188190004912591	0.4560266022077253	0.3538293198498057	0.40881362055210624	0.39341154376415693	0.42413772985240095	0.4123561586004181	0.39998147091552816	0.329626181328919	0.330519079015631	0.35134782243826285	0.3256710471909251	0.3156394278858717	0.36511795635509176	0.32297535521151355	0.32653436594426605	0.28362009517553755	0.36789071459100214	0.37475138562456844	0.3020419615872268	0.30309200830270977	0.3485041260343142	0.3151622201536737	0.2607460680855776	0.2681702709931296	0.28634085121294456
334	0.5749661636401163	0.5457576522080224	0.4191821845894568	0.36753664314563617	0.45025272038979697	0.4402676129238328	0.3336765661775907	0.36421750616092574	0.39418445143189235	0.3763188536011273	0.5293783130646547	0.5773184233522575	0.6186983685821034	0.5887112905606023	0.43994909422735723	0.37377226247427425	0.4944082122143243	0.45714058021509285	0.4368016135508596	0.4658156278520694	0.1806273303173548	0.1644293777149785	0.43214604017374003	0.4146469729006935	0.4503717641789197	0.3536549033136061	0.43840780304778093	0.4106903865123659	0.43887099081903813	0.4338411609155994	0.41288479532987404	0.3348893298687983	0.410600902248607	0.3936527863272138	0.311944135690251	0.33041492885207435	0.38110303329744133	0.35551107904143786	0.3110250585481611	0.2965218200102374	0.3999154515403909	0.42497119341894407	0.31828891629994754	0.31694897147901674	0.32553381056191394	0.32137228117556293	0.29359747901783384	0.2969763116137474	0.3144565084437748
335	0.5993765618823141	0.5527567367083656	0.3916478366482061	0.3479685999115981	0.3651648180906659	0.37407064295081205	0.3336712375432387	0.3434153577222524	0.35708157319778216	0.304943671228623	0.48353548861752693	0.48870094516763074	0.6165189406103277	0.5884471883305962	0.4349593602539566	0.32426764207554526	0.4794764422544832	0.4164097611016094	0.4989717730421953	0.4938930866898994	0.14878278082732724	0.1318417536961873	0.43722181036771207	0.36743710547646513	0.4569067717058226	0.31154319904352956	0.4268057186605649	0.40653537750361973	0.3911114142661254	0.4084703290101236	0.36579637335783466	0.30089679873508973	0.3364952934769936	0.35157242369241626	0.32770726008474405	0.3258634334158908	0.37029106842839615	0.33814478998143527	0.3115511601049583	0.2951515816579593	0.3958738076339233	0.40619563542777865	0.30675801378476136	0.3125011610401982	0.3480574676542117	0.32842451532944755	0.27114770222815965	0.28038565988351477	0.29876118131346624
336	0.5549565445681044	0.5170569055702781	0.37807551199898465	0.35334664434665175	0.40752341020478966	0.3988170878044101	0.327306080973657	0.3379848943288564	0.38953577142801127	0.3968590709425321	0.5083894610074733	0.5551513673229611	0.6182998849626847	0.6018405930550024	0.4623188830483214	0.39487265784831965	0.48908360787908783	0.4305230483874032	0.46022339916924576	0.4760103206256747	0.15776910803891728	0.13645744726707557	0.466875401430026	0.4239451892678011	0.4719378852074687	0.3742528861481474	0.3876493215611255	0.3498779114508306	0.4011418366177091	0.39656853279415066	0.3772991419046239	0.3081853430843997	0.36190592184740455	0.35132028161447443	0.35480414230460133	0.347130248011475	0.3597595749826381	0.33556278928910294	0.3256580236407463	0.2990883631370838	0.37616449424428394	0.37123235114290565	0.3192492587650793	0.3294112665163108	0.3270906938187644	0.31585666050661426	0.28674709034647117	0.29851690715633156	0.30890939574475457
337	0.6171757951250623	0.5594132453538511	0.3890280120515841	0.35471189309502527	0.41365551984536564	0.39373858084755947	0.3155610326952352	0.3507974667707211	0.40209090393955826	0.39310830607874203	0.5549652822595829	0.6155614953016159	0.6460164499973386	0.649978914425398	0.4884660570115107	0.42465683701069273	0.5213002165309761	0.47551286278510085	0.4763299458408407	0.4773801245419468	0.19644675006785367	0.18556146790046332	0.4903222421280211	0.4731540333410815	0.5056094190385957	0.40921757728917585	0.4194349357580218	0.38274162889470886	0.42891567488111876	0.42652114746995057	0.3659656412501038	0.30149361916729095	0.3506726520788602	0.3632576882050745	0.3356549433053463	0.33599816306973834	0.3792513653296832	0.335446803582114	0.3344039041489686	0.3060308523292314	0.4108940638324422	0.40850533453820975	0.31584664513358823	0.31771176498570214	0.34897906175579685	0.3083419088148839	0.27819331926457924	0.2843794075718816	0.3259978615356485
338	0.6682780872856382	0.6302492928199266	0.440719852757213	0.41533177597204485	0.5047216736541205	0.47908361745195	0.33201324191613524	0.36188916681499395	0.4489659725053034	0.4694054602371918	0.6108029393095762	0.6826969882075173	0.7026958195314854	0.6813425900888235	0.5179004813990599	0.45303924977609233	0.5578062005955042	0.49853570136302255	0.539502030873762	0.5359617036566395	0.211781939104482	0.21379661976958458	0.545210514548025	0.5296451467664792	0.5496524103372321	0.45566738086868297	0.5751888983002075	0.5325044731197499	0.5477509884262138	0.520341706047974	0.48834719986215674	0.389303903904273	0.4573305583983529	0.41770473841816647	0.4272558862671469	0.4052775140324548	0.453381406863346	0.4301149922079051	0.41472647445652594	0.39642074596265503	0.516235345639417	0.5292090746162011	0.4347399921239395	0.433982474305528	0.4364137499407612	0.40395560665854807	0.3867634982374128	0.37365625119935075	0.421598082463207
339	0.5763606846470313	0.5597816008422498	0.36402910716236075	0.337719725923154	0.37714311356912483	0.3834537598556691	0.27082780358376407	0.28740344729339234	0.4197787344132535	0.3834354307994984	0.5319768822672054	0.5837329413591066	0.6022011123005682	0.6036989572235476	0.4010812078672934	0.371314845089832	0.441080521378276	0.4280630625081161	0.4410275789128648	0.4534286456644806	0.16617821701462368	0.16393009095806524	0.4200677097290648	0.3977821645529203	0.4464652904762055	0.3549205460350164	0.4091563447101239	0.39503871753616726	0.39264012787323666	0.39285479961936104	0.3548855797400439	0.27973493546843836	0.3373348489168035	0.3419053293928371	0.36292889943141365	0.3626761702818915	0.3771110460841864	0.34115074456039485	0.3481432801633172	0.3272783090800486	0.3732602848863049	0.3872309859134792	0.3243320386213461	0.33400688478720525	0.33713400985093317	0.31066598638631115	0.2703911087524786	0.283978157086345	0.31946996829797897
340	0.6161908515903486	0.5932279731312481	0.35444086878207554	0.31862414538351314	0.3696678059554643	0.39824922074740393	0.26476791375536013	0.3201040035950987	0.4765702063896496	0.43274410427460014	0.5709233700596877	0.6300943275397578	0.6395705159453074	0.636205550015556	0.4889202492695815	0.4089765735943971	0.5197491848445547	0.46496770850890584	0.49722203889492467	0.5124031312553172	0.2104443343509643	0.19867773943621111	0.4645586998142382	0.45806971812406233	0.5064815765480135	0.41539739615184934	0.4229883812555641	0.4064621302922067	0.44653020819378003	0.4487625101262126	0.38952342532671835	0.318000335168502	0.3370151023720878	0.32997873637596487	0.36578437784372325	0.3514033677686436	0.36598638662230737	0.3393318815977245	0.32805972089870145	0.3109265743996762	0.3700916653506399	0.38832113106897337	0.3392214191848437	0.32221309350997507	0.3442251104185444	0.3114073177438174	0.29918657674741744	0.2873718563800946	0.3189370061833305
341	0.6582031199033213	0.6164867729579451	0.40474941547471427	0.34089009372871937	0.4117259517000255	0.4362286316603591	0.31191569276807873	0.312322580783929	0.40168326836280804	0.40242747731641926	0.5587879186339234	0.6197669123155105	0.6516129436556914	0.6113146055742453	0.46396888919007834	0.36591636982543896	0.5323681444957781	0.4692058620417534	0.4849604596354902	0.501258354008572	0.1788371925435343	0.1673688625564733	0.46779714937324074	0.39063200306649953	0.48191357453584566	0.35426397028819956	0.4549073708340637	0.42048178882890286	0.40223197433877705	0.431944124253858	0.4373092259916936	0.3569306679050065	0.36453637193376676	0.37036404708626053	0.35768084531440253	0.3592135785999913	0.39477914041588563	0.36567872002795804	0.34278232631936756	0.31762485294217524	0.4057484602300453	0.42662101359641563	0.3166699538862445	0.31859655700784123	0.3385484966229293	0.3173693392550967	0.2781432979078093	0.29107593438957846	0.31880182945211233
342	0.6939646673328215	0.6180867697041624	0.43447278251313926	0.40644377035820767	0.4837257056832487	0.4694302047092673	0.30408564701418234	0.3394629838999964	0.4984679326434825	0.5276318305134075	0.6243238546571518	0.696663363514437	0.6891050566529251	0.6787233619479538	0.4729677306616582	0.41952286086260626	0.5396506870028807	0.5115523497939098	0.5158862050399152	0.513613879600256	0.18266654422621373	0.19137978452895352	0.4908933007913787	0.49329224834425633	0.4655424039778515	0.39474923313963417	0.4942839476106845	0.4572102514833781	0.49364055022482034	0.4817830034033882	0.4669493482868332	0.4085284798177483	0.4475634772872144	0.41918318731489523	0.369113781651271	0.39108898487747557	0.43887755263842826	0.4096767438680626	0.35542014369910513	0.35297509055917314	0.47209197149666554	0.46627270162860623	0.3559442836016641	0.3584899902633178	0.4139332360154859	0.37219413156347786	0.31954749687079015	0.32185840435916174	0.3669581827292673
343	0.61893920310675	0.5658145508665674	0.3771006494148204	0.3322743915903441	0.4390526267637851	0.41371191350934217	0.30809731700503606	0.34339984226156234	0.5189262989894349	0.4700748036030253	0.5847509494863329	0.6208259830270626	0.6416634221081692	0.6094503551197719	0.47392404489546713	0.4134448888551581	0.5060438467661241	0.48665009003283877	0.4613491539623413	0.4824124119076056	0.2018304908492843	0.1744799394612752	0.4506350925974217	0.42078517961630174	0.4658312271681025	0.3837736383080532	0.4014932135061231	0.3729825582503018	0.39445093345493165	0.3986016949175065	0.3938073701967324	0.3170493417426449	0.33852913146158214	0.3527046041849781	0.36028778238156806	0.3226642492163215	0.39536481583793737	0.3551134405785056	0.34220701266122844	0.30607250311634887	0.41556869488085696	0.4181350235298425	0.3367476756703009	0.31535723098852025	0.35315468566224384	0.3174332953197583	0.31181574941641443	0.2831293877781028	0.31813009278591103
344	0.5467452718587225	0.4615974982662476	0.37708387177024305	0.3584886027185167	0.3810228020761019	0.3739848493221534	0.33821453499421517	0.3827494491797512	0.29532859312869264	0.30619448609051514	0.45813503094373914	0.506462257514171	0.5657913220496079	0.5394798024010309	0.41038823562265747	0.3698888365322883	0.44250819905079514	0.3974944368861657	0.4250626859591188	0.3850454987180912	0.10765197826646139	0.10918017131650284	0.42573491724603524	0.3968880546875766	0.4475217748855129	0.351631772908054	0.4275666940053264	0.3949954883218056	0.4633356333668221	0.4303271803324165	0.35428729914549645	0.270199510778352	0.4021273340325628	0.3981301992440518	0.30013881239268203	0.2703121979933804	0.357919495540855	0.3172214141513565	0.3083943254836687	0.2719614093597003	0.356963994705299	0.3858378219215761	0.32657686804589897	0.3224604030613033	0.3397502246168493	0.3112452528769826	0.305167202911471	0.31898408330360933	0.3416551311804361
345	0.619687930081811	0.5750851415433015	0.3082070764419851	0.3008418982410426	0.32339699048533155	0.34523245919501866	0.2893867446886921	0.32618013444280214	0.3675717738128941	0.35500046665887763	0.4926279431909718	0.5427885679369395	0.5821298159693523	0.5828685402211953	0.4139001618541289	0.33671019351472165	0.4841429373242146	0.43182010172345414	0.4634726195218669	0.4692750465936317	0.1419781120395996	0.1552260668710418	0.3964586047382802	0.37817760689478586	0.39979792486802784	0.31323229604080394	0.36942822389008456	0.34734999872804967	0.36464974323239613	0.3486143748941543	0.3530955051941504	0.26541275791327185	0.2640713930974038	0.2811046100497398	0.2952481225365659	0.3010158981284693	0.3139434817025244	0.2830887812269696	0.28464704067660423	0.26638436978242314	0.3433342401299643	0.3520951764435051	0.28570954461234066	0.2980205420243948	0.3062726161872992	0.26650742765203156	0.24140023718398335	0.2554981838420549	0.2672216029584266
346	0.6689321369019738	0.6264206020767972	0.3895598073798421	0.3707125975724993	0.471181331436136	0.44874097097469423	0.32445082300075834	0.36638078150767006	0.4322777232553568	0.41076532551037953	0.5850433700123501	0.6213131848788472	0.6747069560775943	0.6524221766052338	0.5218661307800393	0.46644048002825944	0.5557804782575567	0.5328501979478124	0.5298490122780926	0.5147375766664062	0.21764961629471546	0.18723357234592436	0.5383845546357761	0.5028974811338722	0.5214262690560807	0.44680805415642594	0.4409924058732637	0.4195471184884648	0.4126935650155447	0.41608095290821284	0.4382214352014498	0.3728763720323712	0.3691685930140192	0.3704562773993866	0.36994063316146236	0.3456714629346495	0.4085343791680138	0.3853144365065009	0.36404518895603305	0.31994189190650857	0.4138668184077769	0.4369989800162808	0.34663396856714657	0.3426286260226106	0.36550767018534697	0.3289697340398349	0.30340128499206687	0.312863307033436	0.29895838975765804
347	0.6707213333515324	0.5995318375594488	0.40332468752502476	0.39039785173226627	0.44450060686985854	0.43150374845543293	0.2843942356948675	0.30732837930371354	0.4342897056593884	0.4341570002808324	0.5820341526965965	0.628431225348016	0.6615136096517499	0.6358032215756817	0.4336529066172439	0.40208834624979245	0.4768246177686764	0.46553349419465495	0.4845727139434587	0.4881471913985713	0.17722533220391554	0.2004567889618825	0.46298541690754197	0.4331004653909274	0.4088714286852921	0.3501055889287823	0.46803950160064683	0.44012202709808657	0.45742257772867057	0.4638982164460034	0.4083111698031722	0.3232432293957571	0.3896354036776263	0.40453584260470066	0.36336076923846466	0.39989584401854783	0.40553235186894393	0.3711645973020589	0.36343778262490606	0.33938516577811395	0.43902421130689173	0.4427399008762427	0.35222797879249385	0.36329478256095366	0.37463055682318636	0.3432629680004585	0.3099538762637793	0.310307038121712	0.34739216764998654
348	0.6493686233751239	0.6068160760015668	0.4568386524029879	0.4164878489253477	0.4533656228844226	0.42013454208409157	0.2599859382438911	0.30092728784621475	0.34581668572847796	0.3429701854189402	0.5320916103703843	0.5713199130014758	0.6325182282124697	0.5988306075052467	0.5030140312485432	0.38401615179304943	0.5613418609723646	0.4774278184100986	0.46523480102653536	0.4826597793703795	0.18943313476478138	0.18362937134156695	0.48162931002921877	0.41386751617981593	0.5123664255056019	0.38238101506425787	0.4552055262558854	0.4225519162799007	0.48961835862797376	0.4654723651237105	0.40952824401551047	0.3510445173524948	0.40338836312205706	0.4116350670530651	0.3687052169305267	0.38401807944105826	0.409163924756485	0.3884019731321376	0.3660786172461957	0.352864338076373	0.406931024235516	0.42235071438244526	0.3697521245313562	0.3805555405398485	0.3754037998605487	0.3514142304529234	0.333629375580468	0.3319156147016175	0.3393702177830167
349	0.6374534218980419	0.6206612290031108	0.3613858132335149	0.3709345980403191	0.390660828767042	0.41276450536991777	0.2631537059092544	0.2793122967505865	0.4434498932438419	0.43240079465402814	0.5250597937333854	0.595087736936604	0.581631352984141	0.5907947789503062	0.4477257766748227	0.3820245124377166	0.5178552710569421	0.4902953105785718	0.4147851644309131	0.45804047867110487	0.18497764920123783	0.17734280861597695	0.3919144057821633	0.4081278060023908	0.4516287695860291	0.3533104831338466	0.4649100684307239	0.4222809702914958	0.46231693486566083	0.45308842812859496	0.36712342283272675	0.33404365737291486	0.3378279331066141	0.34513090665799245	0.34177355854611874	0.35537225703089775	0.38363011702009026	0.3420257072014878	0.3298463831858181	0.31645402985679866	0.3989460162530062	0.42100351109858036	0.3176997776106696	0.31448733302612814	0.3695306296791199	0.32360669029775746	0.28525736843928545	0.2837113776034518	0.31129754806881965
350	0.5925317166335999	0.5852710769417977	0.35110780439167455	0.33757714023749574	0.4300193353154984	0.4127863423999448	0.2576002017619033	0.2827133359230176	0.42650733651631373	0.43958794369446447	0.5586187091282987	0.6163782549044341	0.6421251499732938	0.6434519242197588	0.4651791444269633	0.38590621709036815	0.5019664640513162	0.45767346957055255	0.5081093652138984	0.5231632092036324	0.22060997237921837	0.19064614046563264	0.473183337203979	0.444856144570358	0.4801220707185814	0.37834167740022123	0.4188520931235014	0.41381076045886594	0.4679001398425026	0.45367728270200885	0.40128356138267174	0.33585119642252115	0.37622036135354425	0.3839958145312996	0.3482261986125037	0.3308876327099127	0.4037962702494661	0.3577959039528688	0.34892758437106575	0.3040910569464844	0.40975048905311784	0.41356028916367804	0.3334975197060913	0.32724931647128236	0.3343545559870421	0.29649679890666975	0.2907926588280133	0.2908720801099213	0.32059626476055236
351	0.6216144165549611	0.5717866154680712	0.41200292146513084	0.37515014959389104	0.42756328193361814	0.42506303030441595	0.3660468599318248	0.3731486407813469	0.40243973628601526	0.3567243265674384	0.500556183549006	0.5095362960595681	0.6352250881042277	0.5737729711212083	0.48081806232263274	0.4131528652795116	0.5399973200390225	0.4957297221857404	0.4930854082703098	0.5233602492976049	0.1805936305096655	0.1301208658666844	0.4608883601317229	0.3792916419407296	0.4808460813175489	0.36313025694863593	0.4684933442727063	0.4267727965194855	0.4538585368448252	0.444151787109652	0.420884314008211	0.3178339032333955	0.3431851632054416	0.36529439970341826	0.3257077063056302	0.33336251463487804	0.40872902729099564	0.3399373178526064	0.33884446896676695	0.30187281595228754	0.40662244595770347	0.42127891080966956	0.34388470057655024	0.34309745654163276	0.3920847458625009	0.36387692406512	0.2885443277723844	0.2917654915102364	0.3224174309837853
352	0.6323251369019739	0.5575646020767971	0.4222388073798421	0.39112259757249934	0.49638233143613597	0.47433097097469423	0.31675782300075833	0.3288867815076701	0.42655172325535684	0.4083193255103795	0.55597337001235	0.6250831848788473	0.6698729560775943	0.6766561766052338	0.4755871307800392	0.43237048002825945	0.5326584782575567	0.5042531979478124	0.5047720122780925	0.5149765766664062	0.19287361629471547	0.16044857234592436	0.504759554635776	0.5416214811338722	0.5033892690560807	0.41122505415642596	0.4455484058732637	0.4062011184884648	0.45822756501554474	0.4442639529082128	0.4042144352014498	0.33951437203237117	0.4102055930140192	0.41971427739938655	0.3467786331614624	0.3053034629346495	0.3905903791680138	0.3480184365065009	0.34216918895603304	0.2865978919065086	0.3994048184077769	0.4143219800162808	0.3498729685671466	0.33749762602261063	0.371577670185347	0.3467547340398349	0.32230128499206684	0.305232307033436	0.31893038975765803
353	0.557845991890178	0.5136584828557382	0.3206118249408605	0.3073695989759586	0.38027182342885396	0.4010875741603649	0.34583747172624657	0.37933632723641947	0.383330233220812	0.3999087329413256	0.5151486411754561	0.5941638410521174	0.5840411467972344	0.5875549836404512	0.4496720684643897	0.34432857725663096	0.5175518566557127	0.4397695358400906	0.4773344687365542	0.49269528268050217	0.20600171501428252	0.17915428115608212	0.39848310807493764	0.38608945573942793	0.4222457706459259	0.3271093410886881	0.4209933935456444	0.39988967389755775	0.4234886745658931	0.4292243785693593	0.3894543980952807	0.3370912280540023	0.2788926132918038	0.3265411651752044	0.3385944093154314	0.3366368452233943	0.3395445927242432	0.3233112485914615	0.3235877716453882	0.298357305757379	0.3670524119434647	0.3851635732631795	0.29313739569771546	0.2949287470331632	0.3125625486666658	0.28995060281360246	0.26548453533372257	0.27912451874348326	0.286476864691143
354	0.5723174981578651	0.5303004008244897	0.3620955733170738	0.3450793855086872	0.42082316146200727	0.39551496637143585	0.28586483919458705	0.3224531441036483	0.3868240891391289	0.3511767047355922	0.5257684411128731	0.5541168062762255	0.6570882623230623	0.5966865246338298	0.43523264826328195	0.3516984675322149	0.481005540374115	0.3976476258329667	0.43762717597567385	0.4144716858465234	0.16239106306449366	0.14759086795059156	0.49682802769438816	0.4352869563255602	0.4519947202787735	0.3392410616015837	0.4127386002591399	0.36787348481089904	0.4261101254034221	0.42149651705253854	0.39940353099013187	0.3195496323155765	0.36954471025784885	0.36178342382310097	0.3210637523810358	0.29408192596509397	0.3602922237609432	0.33807592154367616	0.30569448767402263	0.24673170976257686	0.3844711228928764	0.391718119459948	0.2875231581045026	0.2756710399427926	0.32183021224319563	0.29150086396676556	0.2533996646025732	0.26193547036789805	0.29839503474080964
355	0.6993637800424916	0.6371374108064382	0.4431621349787132	0.39111590291924025	0.43878696379439136	0.4892498031472542	0.32554657377365276	0.3577022868719668	0.41551347369774483	0.4372891580953646	0.5625371804013255	0.6417480885145066	0.6620467850348192	0.6363325636719199	0.44284662080196363	0.39927151760929336	0.48941686531806766	0.4620162280310481	0.5200811410500726	0.514435066640618	0.13758744110482315	0.14448842957156768	0.4797491162021521	0.4459548555799716	0.48264893016751165	0.3892375858150112	0.45957384946468705	0.42919751675835943	0.46805344173355734	0.4497581270979758	0.36798238150692	0.313606611318709	0.4239227940233525	0.4361829026357991	0.41324337638312914	0.3874728390909519	0.43557386022328914	0.38287048817683844	0.4025239829744549	0.3457877492853247	0.4339582185822571	0.4545324872665009	0.38158963504757015	0.37762961205957	0.4002482111250285	0.3719559902312567	0.33180007165616887	0.33149788954221243	0.3414371860700431
356	0.6090061660926579	0.5804164632512153	0.3579639931612162	0.3535609805507407	0.3629228863337534	0.38850307173163146	0.20796309918636932	0.22820456033235229	0.4782518868057701	0.4074805747136	0.5023420886724872	0.565351533886032	0.5764611627812705	0.572304604539068	0.4374716295992816	0.37757174372082214	0.500726453688781	0.46963247138571806	0.5014724327310517	0.5352371624013443	0.2149279658303461	0.15075754384407597	0.3640064231472179	0.36723347367849407	0.4185099506353652	0.33830350978479345	0.4112511029949673	0.39174547794882	0.4346995104364786	0.4289165383775338	0.41343530197304335	0.34895607817236807	0.3582729996730054	0.3426425238567571	0.3641459608930723	0.36233534546203805	0.37611075663719296	0.3473071760509398	0.3475840680619753	0.3218747209019442	0.390694875630649	0.39767243785574075	0.3042678578902163	0.31149374832906573	0.3520098559825455	0.3103001766048572	0.25628978347140957	0.2715419587446367	0.29117890450146916
357	0.6837823600896749	0.6006608876906742	0.41858406473463944	0.4154388973054031	0.4821209958235195	0.46478639040457154	0.3544369788716999	0.37576010395696924	0.4258604338359239	0.4161715283715803	0.6060680957489011	0.6413564638214262	0.6944380221562589	0.6606113355310502	0.5525538700645619	0.4846491286958073	0.586155351725444	0.5310158764619354	0.5368623152162258	0.5440922425842344	0.2128650462265549	0.2246975943309366	0.5568889024455058	0.5049689571577488	0.5689959238081311	0.4647174380859625	0.508667898775164	0.45594329512198767	0.4636890035321639	0.46612842445339	0.4242985299315965	0.3591461872321844	0.45026371291221406	0.4467273515325279	0.3907242717672533	0.4144543099359727	0.44474000599837143	0.4000342398369959	0.38191965221703417	0.35699609388184284	0.46821784443950576	0.468290114278906	0.36668192652529474	0.3865891280173598	0.41524669719975327	0.38478651513618656	0.32986807028954623	0.3445760427020234	0.37969528633610333
358	0.6765435839084903	0.6246311773430218	0.4036501875776242	0.3568191004806397	0.38602971651043455	0.41326824149858227	0.3319251874164457	0.3631279517455782	0.4099768381709354	0.35348723541704236	0.547775973948706	0.5889383533266708	0.6548761746864039	0.6159045429460772	0.4709960805804332	0.38403752541216557	0.5170692264205647	0.4634883085923527	0.5406542606150537	0.5473129953148433	0.1848399742328519	0.16149280959527024	0.4469422576055371	0.37949030946420775	0.48423696251641907	0.36549028006981077	0.4655241157975432	0.43961174454196483	0.4332634159920802	0.44808083112180336	0.3813546691486521	0.3338915054786484	0.33452313390908195	0.37727324919530075	0.36590057023920963	0.3678717590768112	0.439093142215989	0.37195861159506993	0.3715626631331284	0.3264536549702615	0.40743178089504994	0.4287408842715468	0.34806636516100276	0.355392281030345	0.3659879247602188	0.33435121630872816	0.30457910518188736	0.3096635385372621	0.3244986334408805
359	0.6592215172935022	0.6290310389672992	0.41207084104986735	0.37732077503640526	0.4088476789923085	0.41725254866150285	0.3715304760991431	0.37459013632916105	0.44526963252833324	0.38807152194989447	0.5304480918675055	0.567949884092004	0.596821025718392	0.5789883853986786	0.4572631896094929	0.37479418495717803	0.5115706149967336	0.4455064761015038	0.49079772656812093	0.4876178996472423	0.1530518732914373	0.14797014722947938	0.4244398122552506	0.3931974970294422	0.4118504092773353	0.33539652291384153	0.483489573185287	0.43117276951368794	0.47814824872598166	0.45900375560720974	0.3824852245996029	0.29336533322318553	0.3534358782131631	0.37289147990095456	0.41338903549783423	0.37583592583995823	0.439235931159193	0.3859674508179314	0.4040160859969558	0.35204847006207474	0.4409679499489584	0.433028012451602	0.34044837403689354	0.35537606029849295	0.3825688309532153	0.35368069414270303	0.2948663313429757	0.30730311005931926	0.35365876584088374
360	0.5903879915746207	0.4700114808365028	0.3694678921967668	0.3425341472547922	0.38431279527908824	0.4192113583282982	0.2542654453893444	0.23744006456676459	0.4525878863435899	0.3744449808491949	0.5271270649438292	0.5473095357707847	0.6267171035714942	0.5988829593958459	0.4514298328487154	0.40366070323222575	0.5123023560420958	0.4748451590319434	0.5188816475062069	0.5417337392741118	0.17626046597705372	0.15367968451642144	0.41214410439978694	0.4368710175981367	0.467837578667807	0.3936281120615322	0.37678903148540505	0.3521375375043306	0.4554356875942445	0.4418574110077412	0.4394283758518262	0.3399244765306769	0.3569784627424673	0.3465802534103886	0.31986407938234857	0.2514975441536367	0.32500133803061326	0.267191964377672	0.29712049781784167	0.2474281262008368	0.364521456731557	0.3574322553981717	0.29992465535893553	0.29622492152404517	0.32905394839363616	0.28610314277550747	0.26815191053629167	0.27211613866015766	0.28246763942797704
361	0.6212571711201815	0.5858160747670195	0.3720199521855065	0.3525399772760024	0.3982694050174115	0.4309513309650665	0.21750891882689682	0.23390195363193705	0.3906216968863746	0.4010752907080591	0.5318421226252397	0.6079596694817351	0.6254593844354436	0.6264273881235606	0.42866410833579727	0.36559151685462193	0.5173799040930838	0.47321068297040225	0.43811536766130765	0.42773084836845393	0.1699967354846896	0.17490888995370785	0.4264864651225075	0.432615199598864	0.44472844692572655	0.34694550694284837	0.3999944650927456	0.36899251532760313	0.41189892148566565	0.4108852118348587	0.4100953885541046	0.3456250807885621	0.3549626190248413	0.36205511904651555	0.37391548320047796	0.3453737867883002	0.38009659167265764	0.3411522811860316	0.3339507084534799	0.3098477552499131	0.37197549071404407	0.3827427202796437	0.32178919458555566	0.3272407993044431	0.3345411395261349	0.2912344827993996	0.28100619934087967	0.2991744647545264	0.2913147963233376
362	0.6476263943078825	0.5727203603808965	0.3905212095403039	0.3794012770089062	0.4107980694047951	0.4136357503949438	0.38145407469783843	0.3900592760812362	0.4292544074669417	0.3787214935692599	0.5437958483617907	0.5702099484243139	0.6518004505141082	0.6010115470493772	0.49159184762031993	0.4180611655221698	0.5176397775609712	0.47994036148452524	0.4612256705994409	0.475920514286282	0.191645165416529	0.1805299119387201	0.45190181293223725	0.4283926756227405	0.4794201016777769	0.39670389087238495	0.40951795799464596	0.365099691961126	0.4083373600022848	0.3967016833800359	0.37297348328425123	0.3012438959883753	0.3439657389230361	0.3537191931796569	0.3426641218062688	0.3391856337896234	0.38255121850301527	0.32831108451652663	0.321138171714481	0.28618695722524734	0.37271951674577286	0.3976798545422689	0.31248515254370385	0.3205893012991923	0.3441071665405412	0.3128492638957512	0.27760598463835906	0.2853842004231138	0.31595369290178293
363	0.6302537853855724	0.5853070243414779	0.4134560267470972	0.4028403513656683	0.4358695106278152	0.454838278212756	0.3486754197510824	0.35557394284120647	0.43531463065557147	0.42183062618195444	0.5811207905857049	0.6451395293915425	0.6604220499147325	0.6485453715010179	0.49828633515415355	0.42060116476749837	0.5397558163359872	0.4993598164238795	0.528556897210676	0.5485172960141179	0.20287945979639546	0.20962237232086026	0.45752516185259257	0.4474980196416328	0.5293556184359919	0.420506812000222	0.4352495736227046	0.4191286905303697	0.4697248397543931	0.46114276811691884	0.4087924903314358	0.3631993654582284	0.39001556392452497	0.4091474095903733	0.35286022862361766	0.3661915814869717	0.3788709499523838	0.34414287752571976	0.34713089719350604	0.3212979631898358	0.41470878887755985	0.4362040875554117	0.3740847120816894	0.3744824885440654	0.37502209494164757	0.3519567564638941	0.3374051123230699	0.3454577756354278	0.3266113031550775
364	0.616816918110682	0.6274469239402537	0.42147164356114764	0.39636639112252436	0.4281031294328791	0.4523593791141186	0.33679943409653995	0.3854553270186459	0.3791291290009498	0.37525433445937656	0.5429675257652976	0.5893904309693059	0.6624200252016226	0.6238027527746994	0.47483239900068364	0.39687785644570095	0.5146680539667388	0.4833369774020794	0.5129130018095207	0.530907509902907	0.18207045794276192	0.17888470319122263	0.5167982414510345	0.43063785474778316	0.4842947266381541	0.37644820933063244	0.43855855094866286	0.4275887064472708	0.45403456360481553	0.4526372196971244	0.45640338256545543	0.3586990564021011	0.37492479136898726	0.38480297492637217	0.3681808569969117	0.36293645512007316	0.4170560779858609	0.3829221698835187	0.35527781843144335	0.33616436516605874	0.4271714970356277	0.45190449244754294	0.33116486662677797	0.34969552398500275	0.4142227261684709	0.3764723390618357	0.28568666596919584	0.3117883172080871	0.33023993447474936
365	0.6840661983947838	0.6473939413699985	0.4408136231346238	0.39912784658624884	0.4372341362298927	0.46694087010797375	0.39918352370141075	0.39894171163163245	0.5420918357860526	0.4854078397006968	0.6243384917652074	0.6585871527126923	0.7081822436797363	0.6853265957798844	0.5015388017746257	0.4392829897457636	0.555556896975438	0.5287292552563017	0.5754470402624325	0.5718952693468863	0.2332669702321696	0.244516189991304	0.4809230542972828	0.498415891837223	0.52564492285586	0.4205738701771542	0.47102721346858417	0.4451196572647458	0.4531655093773932	0.4539329890217997	0.43073430585912564	0.35980609064977626	0.3673176626590827	0.38278792076003537	0.3640605900072451	0.3960451089598169	0.4448552354961026	0.42515061965720324	0.36831064609727043	0.3554856483249222	0.4724640350093696	0.49104305897094735	0.37058707931374146	0.38161800552226094	0.43032400239168406	0.3898944491633109	0.3354059583443752	0.3278872618515387	0.34859842622720844
366	0.6731949250542875	0.6139635300274972	0.4284111174176948	0.383639901515781	0.4260614718016734	0.4131481999615836	0.3459989250481646	0.3461407411432174	0.4205679637322896	0.40799675066441854	0.5208219092382194	0.5772954323412365	0.6081445943151791	0.5971867566367025	0.4948676831176132	0.44437142038092187	0.5606624869199118	0.50822589013877	0.5550676845916109	0.5481243606265221	0.2154013423852561	0.18446172076140993	0.4565675627629906	0.43831588097441593	0.48442442857766643	0.3949512988827491	0.48800586179230626	0.43188696134926646	0.486777332183209	0.47416370143682934	0.40211741861308914	0.30885875529707785	0.3698717737455679	0.34330001485998135	0.3826636002291602	0.4135554568022071	0.4413496466670597	0.40577067609187784	0.3796524002850997	0.3518583354344542	0.45403562504656925	0.44902789401960214	0.38101120791700127	0.3886904910490175	0.4075543326437097	0.3683071214574892	0.3347358213145132	0.3435936778321652	0.37105871113655814
367	0.6294995170725997	0.6145472245147808	0.3902874800544585	0.3719214030204621	0.45305836488325396	0.4390848672998009	0.27931064073836376	0.30754436565237614	0.466699568682413	0.4234892531401353	0.5900922420114693	0.6364399446157899	0.6830356222043485	0.6497773159423287	0.5065986952336567	0.45559536853645644	0.535013856684764	0.495545662891032	0.5231264764701103	0.5443930732608633	0.22561160160382546	0.20337224920059804	0.50328471229359	0.4949197346991957	0.5223436204481596	0.4344832378638718	0.44108958404420506	0.41401003199367353	0.4485130736093961	0.4485171539892734	0.4661376896664605	0.4110740327217239	0.376088294362846	0.3855580988800777	0.35433076115293843	0.350954370655624	0.4009631961588055	0.36075003909548625	0.3522262917728399	0.3162966846473367	0.4061179939981545	0.41397020502796944	0.3385161773802886	0.3399200250461993	0.36427970873726273	0.3271617349526148	0.307335391162678	0.320920697625944	0.3395454798862957
368	0.6210644338691709	0.6075244466061586	0.3915612461143524	0.35967010515883735	0.44426868981949436	0.45088758545081786	0.2600310165014065	0.31454510417474285	0.4045315380557861	0.38708992685352933	0.5479592111590597	0.6093268739042377	0.6544741437518707	0.642275566396802	0.46419053952826794	0.3676128495067373	0.507163154414418	0.4325524348999466	0.4628647821432593	0.47892701536182963	0.17298130329807546	0.16863417229579614	0.481063769069409	0.4342295581493935	0.4441209678159029	0.33564656984401814	0.4248817413721456	0.4099452625722746	0.46105311449324143	0.46237758332562484	0.4424895454614217	0.38796135888408556	0.3719145348350306	0.3576745417813601	0.3733948240857729	0.38110070003929386	0.40497952073675375	0.38256131854493874	0.354946605430979	0.3374740344731631	0.3944337593473428	0.4081671950945425	0.32346145559623224	0.3278103510655202	0.3559935196979482	0.3151117788879533	0.2916439396540729	0.2993842442374196	0.325094216552497
369	0.605734561566757	0.5888627346891302	0.37347790390411245	0.3555321481904317	0.3951357899409002	0.40873542711874533	0.28056521120633654	0.3041630950525975	0.44148922632056004	0.37667991913649235	0.5474609123858999	0.584142639886298	0.6285608973845875	0.5936751640859909	0.48783612463828235	0.4111957680511401	0.5483729416408665	0.49574938429346216	0.449882951811848	0.48185954328350905	0.18244053179009845	0.18118215705652663	0.4323648066925613	0.38943666733517385	0.45557757972770374	0.3599399700163737	0.40696535660032557	0.37338324111039256	0.4122284272944768	0.4091503614485055	0.4103543511143801	0.34833104721176433	0.357127142927657	0.35731551192760047	0.3274569301516612	0.3355681323461332	0.34163481373476623	0.3256185057676457	0.32345888627741176	0.3049274021014171	0.3770198524220156	0.40150131756277085	0.3119602734459814	0.3233673355310802	0.3191198673811821	0.3077520552913525	0.27632507743072876	0.2865722798001892	0.28793095605030034
370	0.5760932765706889	0.5500481077628164	0.35519289805043963	0.3620451477226119	0.3405132926099942	0.36364189272352176	0.2264923282978405	0.251578579809681	0.34476005633207496	0.32713044999284363	0.46117348866486463	0.5223470878285412	0.5888975004780408	0.5792765617409183	0.42879447874349885	0.3396787356416829	0.4912161488414812	0.4250302716627028	0.4160937996590275	0.4156776412788104	0.12309849888357607	0.10870192078647403	0.41121895554617416	0.3748953424666553	0.4436480791977554	0.33440654103895295	0.3327086940428653	0.3289483893073616	0.3655340574443607	0.35968488622812333	0.36337236348310314	0.2946867618712206	0.27418880283506214	0.31929588266899456	0.27087800476700497	0.26813333824988494	0.2946120758826898	0.2713612350726589	0.2747226920476267	0.24401226415112695	0.3255896545767863	0.34010078648047126	0.26559246440245843	0.2694776285275627	0.2910029078874092	0.26571709903343	0.2345569939835102	0.24300420923017338	0.22884779773913866
371	0.6324211883397365	0.59263771833839	0.4179257050860432	0.38414085313572555	0.43845709886257656	0.4303023516411036	0.33612988442035574	0.36900892503246296	0.4094572156248436	0.4125724077117785	0.5117844238597027	0.585227881521286	0.62299480037139	0.6057840286108991	0.46709184430159434	0.40955344347816397	0.5220259961668323	0.4908888320869331	0.46013617040192045	0.4577058974126672	0.1632174309234826	0.15844849777204026	0.4470879703467035	0.42655743999648316	0.47530693027513715	0.3850298758610445	0.4707434892730276	0.4454875825071795	0.4579636872790189	0.45951164210714984	0.3793351326970031	0.3212620854173883	0.3948634239554109	0.3717067303805185	0.39310054539243366	0.36123522630729266	0.42138556542517336	0.38075040938701954	0.36960936531426125	0.3335245796289844	0.4359548048425796	0.4450044941231414	0.3708614059230627	0.36599390357150624	0.3742644353045052	0.3440238367742261	0.3230271266054349	0.3272782498317593	0.3387936425834715
372	0.6556286284026476	0.5997656875173711	0.3738746114272781	0.3659608456506093	0.39461714156808075	0.4090678013175266	0.3536547578844186	0.36840868114579955	0.4155384958090824	0.39297690141339936	0.5583816443231367	0.5709890485971789	0.6395464498666429	0.5985233910897395	0.4821945099850588	0.39590592492684923	0.5289043113766674	0.46896102999478295	0.5075857359567914	0.5192094653374891	0.19710790441912487	0.20600071745119886	0.4686263520045084	0.3901842421001858	0.5008579217959632	0.37664201222231275	0.48446588835366367	0.4630529536586838	0.4250797696771609	0.4183840385810354	0.4267733305965717	0.3370955199686888	0.328278982473893	0.3439696622428235	0.40886873923793243	0.3705575207673204	0.4075347597919497	0.35066807826722945	0.3767802576377003	0.3309893724243419	0.4481196393189111	0.4596079968063482	0.3515824612266956	0.33788659151522593	0.3719660834041381	0.3123295366474658	0.3042777914499381	0.30572812071150723	0.34061810960488514
373	0.654560288857375	0.5915613273850996	0.4241852636753708	0.3976651065622966	0.4485821818122123	0.4173681886364885	0.37370566522689475	0.3811766499034922	0.46075204802124137	0.4380303342844754	0.5691364823221657	0.6239035300775078	0.6700563344715108	0.6337483734320194	0.48273147721261833	0.4032299467351088	0.5447095328125737	0.46897577279222474	0.565054238601721	0.5717367213759256	0.2594244020176425	0.2176188811059539	0.4892513225085706	0.46275853275494927	0.478975469405748	0.40025085677628036	0.4870747290445263	0.4530318179813675	0.4849902240435898	0.4650080089867713	0.41830350835525265	0.3539732149057167	0.3894075551128152	0.3729044295571779	0.3842696002397419	0.3744670823280386	0.45581773429298317	0.38870713062989937	0.38354818812033414	0.35061644832403355	0.4528663528830306	0.4615307883414413	0.3619548827268011	0.3707654720760728	0.40281339817926703	0.36372764766172083	0.32525518999572856	0.33105045594746685	0.3636716914859819
374	0.670413443924218	0.6284966696377672	0.4124201641629329	0.37738709860936065	0.42237572718681055	0.42724610391768797	0.3247116557824615	0.33720589077391233	0.4724421582169951	0.4247453588424476	0.5684572790645646	0.639499145095644	0.6600875870602171	0.6619421335657873	0.48065949700129934	0.43301239577433687	0.5376990552230235	0.4979928580693151	0.5494706520037714	0.5487193872960487	0.15794384260676247	0.1377258645150599	0.44520585301998833	0.4734430099901334	0.4706689603966256	0.40814556416012787	0.4443274655677022	0.4253103373298409	0.4403039365916157	0.4374079302402747	0.41512171862354424	0.31410436411647347	0.3804347735387025	0.388506732160877	0.37820686870058434	0.37563458269181815	0.3883141908076831	0.3372865288151224	0.35227488621398817	0.32742810316910087	0.4180369895141329	0.4352687599423485	0.339031128986911	0.34628145301627494	0.37266708678512706	0.33903339127703813	0.3059327713930131	0.3110342562571991	0.32945600019623394
375	0.6517260085732733	0.5941303099553549	0.4206292841018946	0.3839146510985721	0.4653931750151987	0.45453169764263335	0.336767575622024	0.35151926529050564	0.4270583412361386	0.4459318290431552	0.5794765163222559	0.6313858083341214	0.6764931159933971	0.6472095304268344	0.44743107443867625	0.36977481343504626	0.49740368980387456	0.45752249493800246	0.4456042001488092	0.4596749619319461	0.18319188972823489	0.1932523943058725	0.4727425096623223	0.47800049566550934	0.4749292731880422	0.3559881959297586	0.463970066524605	0.41506386716389254	0.4483042782710122	0.444429239662096	0.4014835850615824	0.3460811806580416	0.4275066838227198	0.4371564837235147	0.3936788672294085	0.3556584284882949	0.45215757678274143	0.3991066808562148	0.39209436045450713	0.33383316516517003	0.44942681490928865	0.44678222181803684	0.37079067003983757	0.3664179905388146	0.4063531219560539	0.3632685375602457	0.31938889762054923	0.33136051130401517	0.3637181997335228
376	0.6700215788809668	0.6216615658272175	0.3965272285533339	0.3768691037553781	0.47957419782677646	0.46874798226514713	0.38978136777591826	0.39275255844599344	0.3591960280903309	0.39964751942258325	0.5403619399959536	0.6046312177309676	0.6638269530322306	0.6310507593615846	0.5018016018439174	0.39126675227836577	0.5292897760162619	0.4463700970076684	0.5241913256847976	0.5152563093477337	0.2260222045785084	0.21309446348563835	0.5235332156302474	0.4605025835438378	0.4962534662260577	0.3979782829117559	0.4656547536997649	0.44056870716318164	0.4619640049428931	0.4470081576644784	0.43436658256759086	0.3545565028624544	0.39336851455724603	0.3862086540055423	0.3833540479318039	0.39819731775054906	0.4416223071805243	0.4049775064599781	0.3810100227416238	0.34668362062229263	0.4478071658116549	0.4520396018476438	0.3632180284656634	0.36350923005496766	0.4127716412166294	0.3786609101141858	0.33146568931241727	0.3301320325273724	0.365911741619012
377	0.5988073553777085	0.5635902781941052	0.3528430384544428	0.35071335230130785	0.37618450528962716	0.37247234700320314	0.30548818556807456	0.3331519733270394	0.37279297063254163	0.3676035644692518	0.5069306380277756	0.5543876335070559	0.608928843727826	0.5802075761911628	0.46240862694372054	0.3908842295864127	0.49708140193475786	0.4503290416853983	0.44743320151631705	0.4550571000235152	0.14421752560944018	0.1291858448609654	0.44674186414536693	0.42290966937867003	0.4836416194958885	0.3802436699550635	0.39462589873762516	0.37573039413643167	0.3901675794546253	0.4015797185576831	0.3884344655939897	0.32350393613931583	0.33087824410971467	0.3267106681075852	0.31957007939293025	0.3071431696794682	0.35747142565653667	0.3154814189156936	0.30873028565307614	0.2724452390904161	0.35792118456801836	0.3669071497200108	0.28394333016873535	0.28838190255110047	0.3250910139291935	0.29386366897973915	0.24963527921750697	0.25369491677545936	0.2784266197774008
378	0.6117363283240088	0.5688382260436445	0.3632697285007344	0.3336738550070046	0.38532008818620045	0.39742948922199783	0.24237141605434004	0.27813698600412884	0.3564428955787839	0.3587832842863733	0.5133101187438441	0.5607090897523128	0.6280733879975767	0.601147437991189	0.4543994278807283	0.36813357311599265	0.5218901673643735	0.4779492826099707	0.45849477901320274	0.4655695054314617	0.16197656254957202	0.1651794428522506	0.4478873749322523	0.43345473947055746	0.4624009323949308	0.3537055917707274	0.3921651395028685	0.3729049897193034	0.3778371666794834	0.37601554298867845	0.365777083222111	0.3151652267795632	0.32772478432579033	0.32932024741494226	0.31341024693105896	0.3199804026922857	0.3604665168334792	0.31889549216696705	0.30940814223340146	0.27916713143014504	0.36050259622349673	0.3535376184523397	0.3045626420971545	0.2958427315855763	0.3220372732795969	0.27641366180591614	0.2662664603943092	0.2658185321118223	0.2777312758281181
379	0.6366036570568719	0.5832647322200356	0.39721050346914977	0.37103740489174114	0.44165135420687796	0.4296120048806952	0.33609917237234804	0.37384642662404205	0.4159942486363533	0.3913871297147301	0.5649849368956107	0.6133411528468167	0.6683002098305353	0.6259557253226186	0.5044252788127906	0.4261654981742851	0.5561400278823052	0.5145231134140695	0.49596108508139264	0.4967056812796578	0.2041267332299149	0.20239019428080837	0.49019011687913877	0.45253803417327004	0.5089516225679532	0.40679295377355473	0.436293234274046	0.40953343920579743	0.4802615530098606	0.477468054870802	0.42526364019156837	0.36186817408389876	0.38854265473322547	0.3976066159145014	0.3553694626915637	0.3520825470406171	0.4091141475671114	0.3841581218754338	0.3351520686919801	0.29212523644849736	0.4089147853790716	0.41485632935716776	0.3343104135543804	0.34069985306026934	0.3683275467123545	0.3363075599843049	0.30500872495155223	0.300049979906007	0.33785511313094224
380	0.6164598861241134	0.5817724478407058	0.4073989463318337	0.38492697680818266	0.4254659076865055	0.4330197965698429	0.3718270359184007	0.3943734383890206	0.4715235268978895	0.44115582156441047	0.5976886989042044	0.6495391174239784	0.6861799875288969	0.6648327857784883	0.5282724624410138	0.42832348444516477	0.5617851112936986	0.502216570339643	0.5672542155084871	0.5454079463637553	0.22024170257816725	0.2579586536836553	0.4768206139761203	0.46227987473034543	0.5054269463957781	0.41892007796542763	0.4601368025352854	0.4225726635245722	0.4686525516355496	0.4548677366144766	0.38295140092282764	0.31962979544801834	0.37250127893224644	0.3850154897879096	0.3651425578158216	0.37008399269205194	0.4039808538205812	0.35285701049104473	0.35615751422369485	0.32181461729962296	0.4211712928688148	0.4280201891973441	0.34812338554203276	0.3653260923009256	0.383007180032362	0.3402115265414771	0.31243511589366113	0.3287133941845107	0.349142638012176
381	0.6692667970411441	0.6060112399252903	0.433403526883841	0.37245840676302017	0.4902593435305018	0.48052114246158945	0.33045670400633237	0.3413474875957079	0.4467869285902936	0.4375810062893249	0.5835026317797521	0.6244593610778434	0.690255797456722	0.6594761347029083	0.4967418623919245	0.41334062781211384	0.5270341990798464	0.47953956393710706	0.556180693692675	0.5825182892984523	0.19665586485600434	0.19700913936101874	0.5384705214646875	0.4856203336473443	0.5406436246877467	0.41411366968323765	0.468451884503887	0.4412188464179214	0.4843160324103251	0.4753599557523306	0.4440975907166762	0.38020331544607366	0.43044501510360494	0.40544213294892517	0.373128164230189	0.38199272342561014	0.43691009897541727	0.39137420465538125	0.3764668456111203	0.354219788249658	0.4441025767599887	0.45692145368636605	0.3683176497284722	0.36926368107433943	0.39234338468744623	0.37502038501599494	0.31928305874042645	0.33176026218607	0.35773774637558886
382	0.6574466848679338	0.6160234152947681	0.36292646815776963	0.3644110979390972	0.42079742767817935	0.3996914412173711	0.3134726389445434	0.35219121797017716	0.4087447982591737	0.3941796996092575	0.5455387321232417	0.5957208808353208	0.6047795158146116	0.6031010266798975	0.4535427022431296	0.4037436615105535	0.49782527969024576	0.4652678757185879	0.4534648290108753	0.49027147205085964	0.19264348870223552	0.1940209889869466	0.41051680969072546	0.43743692688316677	0.44940907930538104	0.37517783108498615	0.4005933338512059	0.3843454550561817	0.42420130298982217	0.4259654012372973	0.4204071146731863	0.35472723596989997	0.37631643276712057	0.3744137104137139	0.36753117377630945	0.33053872546622565	0.4098817810845739	0.35491915628284	0.3383840743874331	0.30519809449478663	0.38578024083710877	0.3976097933371118	0.31391823527795104	0.32447892003949885	0.3616111320668858	0.31843694557639934	0.2880650489327763	0.2988115695197202	0.3174672542525671
383	0.6749643600896749	0.6381068876906741	0.44423006473463944	0.3987898973054031	0.45839999582351953	0.45421239040457156	0.41999397887169987	0.41649510395696926	0.42825543383592396	0.40292952837158025	0.556782095748901	0.5966814638214262	0.6546990221562589	0.6016273355310502	0.5046808700645619	0.42715012869580726	0.552555351725444	0.4974328764619354	0.5909233152162258	0.5892502425842344	0.2191380462265549	0.16469859433093662	0.4980449024455058	0.4408629571577487	0.5080729238081311	0.38953543808596247	0.5040548987751641	0.48507929512198766	0.48461300353216386	0.51066942445339	0.4622005299315965	0.3806951872321844	0.3852437129122141	0.4112723515325279	0.39991427176725325	0.40268730993597274	0.47752700599837145	0.4164492398369959	0.40486665221703416	0.35066209388184283	0.46323484443950574	0.48078311427890597	0.36720392652529477	0.3807781280173598	0.4326056971997533	0.39114351513618656	0.31865707028954626	0.3382310427020234	0.3643932863361033
384	0.6367522320765315	0.5849375975884672	0.41608847420078565	0.4086624025526423	0.41185286755234796	0.4175143329045774	0.3348317578298677	0.35009985040945973	0.4180613986939279	0.40581978399648655	0.5491098182904338	0.6146623925580331	0.6594032252978019	0.6523077135972561	0.45036004933887325	0.38191633612699927	0.5135980638853785	0.4601305502602726	0.5117913243172898	0.5186731712561647	0.1754805686973031	0.15671001293054546	0.44230186114720277	0.45146240983067715	0.46579811991821135	0.371976808886451	0.4302859214867448	0.4091671801906426	0.45244070375927997	0.4380476787688913	0.43793570203518356	0.3653827473811802	0.3694649542702511	0.37760146962147173	0.3646738357682821	0.37537357655937575	0.378486458306729	0.3371147684004993	0.3437210975430548	0.3180835466970465	0.4009007961529252	0.42077267394566986	0.3348343683367657	0.34264031804268175	0.3566397492434898	0.3181537786946923	0.29868030771545945	0.3167216270559282	0.327034321575134
385	0.6261057853855724	0.5844380243414778	0.4050270267470972	0.36722235136566833	0.4626255106278152	0.442272278212756	0.3909244197510824	0.4036659428412065	0.4458886306555715	0.4575006261819544	0.5992047905857049	0.6522695293915425	0.6859740499147325	0.662065371501018	0.4606033351541536	0.3942531647674984	0.5116828163359872	0.4666808164238795	0.47232089721067594	0.49488529601411796	0.20623145979639546	0.21889337232086023	0.5342581618525926	0.47877401964163285	0.4658066184359918	0.373628812000222	0.4842095736227046	0.4579986905303697	0.4916258397543931	0.4743207681169188	0.43137249033143577	0.36437336545822835	0.41114356392452495	0.4007324095903733	0.3978772286236177	0.3925095814869717	0.43934694995238377	0.38946187752571976	0.39077889719350606	0.3423049631898358	0.44810478887755983	0.45059108755541166	0.3711237120816894	0.3736814885440654	0.3812620949416476	0.3303127564638941	0.3209521123230699	0.3375977756354278	0.3812843031550775
386	0.6135901636401163	0.5539366522080224	0.3752881845894568	0.3458316431456362	0.428197720389797	0.4552316129238328	0.3502255661775907	0.3318765061609258	0.43844445143189237	0.38444885360112735	0.5421913130646547	0.5739794233522575	0.6602533685821034	0.6065632905606023	0.44245609422735727	0.35064426247427427	0.5095272122143243	0.44883158021509284	0.4974486135508596	0.49900862785206945	0.15451533031735482	0.1338323777149785	0.48524104017374003	0.4579639729006935	0.44802076417891973	0.34452890331360614	0.4353168030477809	0.4048193865123659	0.41003199081903813	0.4106971609155994	0.38455379532987405	0.31988832986879834	0.327047902248607	0.36379978632721377	0.356454135690251	0.34818892885207436	0.3953070332974413	0.34368707904143786	0.3573610585481611	0.3263018200102374	0.41880645154039087	0.42561919341894405	0.35654291629994755	0.3441579714790167	0.39212081056191395	0.3387492811755629	0.31254847901783384	0.3061863116137474	0.2977845084437748
387	0.6695447065785527	0.6389318539101891	0.435739886343094	0.4072061467869724	0.46762129794818225	0.46667382393307466	0.3510895624808483	0.3817465493238481	0.39293371635510477	0.39238851170554623	0.5686686412227939	0.6072549837130279	0.6708587066649475	0.6230923570507735	0.495787186953932	0.3561956708227686	0.5601325632427107	0.462494046401184	0.5099554953533864	0.49850083726941313	0.2074644330705314	0.19189744824636884	0.4772952532533997	0.3829806927296181	0.46941507813785865	0.3300176830841115	0.4647463689279448	0.44282168570129965	0.4618063177441284	0.46837193578735903	0.39958338822054923	0.3269451911901332	0.3928931226498724	0.3729826241517827	0.4344101539976923	0.3980747500573884	0.4540326001785368	0.3955846936826851	0.4001513035880566	0.36303898825054665	0.45781025888632776	0.45369372431587207	0.4039688463154125	0.40029221452052766	0.4241619888998633	0.380462186517585	0.3565548270890731	0.3693290680901419	0.3649894811168154
388	0.6140705886204566	0.5435777868395907	0.39578721385782084	0.34615064548473495	0.4018162070443269	0.3981892848999506	0.26559198072007106	0.2758030823755081	0.3828243013743177	0.39672219931937086	0.5581544316698315	0.598413183641041	0.6362483531148369	0.6101693022859647	0.4393083237012746	0.36126042452156015	0.4869061762112509	0.4444041433688898	0.4699453743149624	0.44836413787556256	0.2356744948499666	0.22400155906524144	0.455139295905676	0.4188595972432865	0.4720672668286616	0.3415190482007098	0.41301411583508213	0.3813376455275208	0.4142298400696187	0.4145165370175102	0.4005577334862589	0.3448987565715169	0.3514056027115814	0.36249393262024343	0.34786076261353255	0.32791989933331567	0.3736637225578237	0.3405614325163722	0.3141950296970864	0.2992075097616882	0.3672034407665373	0.37640284883044195	0.29760996151756225	0.29979450649660433	0.3378166080307786	0.29594706246517555	0.26039389625392656	0.2706786644638262	0.285230299999583
389	0.6190491369019738	0.5841996020767971	0.42569880737984206	0.36778559757249935	0.427796331436136	0.45915197097469423	0.30733182300075834	0.33064578150767004	0.49844372325535685	0.4275313255103795	0.57381137001235	0.5952081848788472	0.6682499560775943	0.6251351766052338	0.45802613078003923	0.34784048002825946	0.5232674782575567	0.4522661979478124	0.5104950122780926	0.5217165766664063	0.15895361629471547	0.13059857234592437	0.4734945546357761	0.4302424811338722	0.4742602690560807	0.33901805415642594	0.4130184058732637	0.4182511184884648	0.4454565650155447	0.4487839529082128	0.4144674352014498	0.36835837203237115	0.3523155930140192	0.36205827739938656	0.3525286331614624	0.3412814629346495	0.3627083791680138	0.3446284365065009	0.365814188956033	0.32029889190650856	0.3649918184077769	0.40623798001628075	0.3866499685671466	0.3713006260226106	0.389086670185347	0.35420073403983493	0.32317028499206685	0.32612230703343603	0.305912389757658
390	0.6438948635614775	0.6459121907342958	0.38233030166291304	0.3584726525020314	0.4435236670079167	0.41760530082830405	0.3011652243475122	0.336006811019255	0.4870668512015939	0.4672242364741013	0.561437787485362	0.6278064645073915	0.6444223067130371	0.6306843374620518	0.4542830121230267	0.3915999106634177	0.5166070682020305	0.47278483283028067	0.4715836566072709	0.47241866794604204	0.19749998844780195	0.16975910311603026	0.4602110631014838	0.4227204702710651	0.45468677477788727	0.35787148286202075	0.40653005419698574	0.37632442257298554	0.4143203878213606	0.4049106653232425	0.41179554795541334	0.31233203667967274	0.35839670410050434	0.36442937149933247	0.3448806433833774	0.3380028107770397	0.37765779033897084	0.32753549294117545	0.3456709431438623	0.31155457901604056	0.3686664084449765	0.3572538150649356	0.3401330971704064	0.3388481115493671	0.3535860004373727	0.30992040633401324	0.2881791479622049	0.29775272301406247	0.30813167466700775
391	0.6351186233751239	0.6143390760015668	0.3698756524029879	0.37343284892534767	0.40413862288442265	0.4270245420840916	0.3047809382438911	0.35068628784621475	0.468653685728478	0.42100018541894024	0.5621226103703842	0.6112609130014757	0.6449812282124697	0.6445286075052468	0.5007300312485431	0.48351715179304944	0.5203178609723645	0.5148788184100986	0.5156318010265354	0.5182597793703795	0.14235713476478137	0.13378837134156696	0.46636131002921877	0.5036335161798159	0.5251414255056018	0.42841801506425786	0.3807315262558854	0.35132491627990065	0.4051523586279738	0.3988393651237105	0.37161924401551044	0.30248551735249485	0.34064136312205706	0.3654560670530651	0.32871321693052674	0.33988407944105825	0.3719329247564851	0.34288197313213764	0.3337626172461957	0.30492633807637304	0.374644024235516	0.37821271438244525	0.33629112453135623	0.3433135405398485	0.35448279986054876	0.3330882304529234	0.307126375580468	0.3151226147016175	0.3123362177830167
392	0.6688199253698446	0.6199765320467325	0.4335320501617885	0.40514435323694736	0.43594049995143913	0.40805941579365024	0.39803895138506673	0.4318930038128723	0.39791031060951176	0.38904350275654914	0.4708924854698463	0.5561227376225693	0.5539616375409193	0.5514797808813078	0.4552859187332875	0.39184529440532706	0.5241239875335286	0.480771266946917	0.5043765058219581	0.4910129040329125	0.1767755914224849	0.14437131740107062	0.4182825664381413	0.40686531911570717	0.44361562055578535	0.35560752790990496	0.4729402238525456	0.42904609774249364	0.45881731915485763	0.45448166899844744	0.4322464408565436	0.37978150682040324	0.35773092429490444	0.36418692662479707	0.35171593016224295	0.33874875787196473	0.4215479013606897	0.3561239603056673	0.3706386741126463	0.31100351499099643	0.44286658025847697	0.45231021188461	0.3877509482557812	0.3737483165581355	0.3890979329167394	0.34001258149558417	0.3363184461119441	0.33579605791549083	0.3670929363997241
393	0.6354334388966946	0.6403430581219629	0.38690020513864265	0.345914101884099	0.5298602085031525	0.534854844684253	0.24972383614193397	0.27351049747432765	0.5562163481363905	0.5212996428479885	0.6540122451118121	0.7069640094999409	0.7449523654060439	0.7324393499812947	0.5150510182647836	0.40789462264053705	0.5835686048187207	0.5292336464846308	0.5647907170735155	0.5670627013289392	0.21629107295241895	0.181986518405428	0.5448438110446987	0.5160342840697635	0.49567846410626426	0.388710567002073	0.47647510346992394	0.45951229995105775	0.5275265255424286	0.5334852567829498	0.48646463204248297	0.43158136150027954	0.43756215418686656	0.46215913697111854	0.3898143463931786	0.37725714136555594	0.4319103557722184	0.38389042368003057	0.3890772458224836	0.346473068821132	0.44601837443073783	0.45248747751844554	0.3747567922915716	0.3858784020408976	0.4032078032415376	0.35867708508249574	0.326931355523543	0.35246375024730936	0.3644421083743654
394	0.6741334561162495	0.6817957016933333	0.44023795803917937	0.42129597774382216	0.4507029023483175	0.46774386536029006	0.34143280173539287	0.3985644688748535	0.49643986687485964	0.4593757598517078	0.611403546346275	0.6616272215394917	0.7015267813419903	0.6908509904686332	0.5043737542305807	0.4461355492640791	0.5620976968924691	0.5165807956011617	0.5016285198141281	0.4864317503731525	0.21982476839121196	0.18512812622376043	0.5351003162688946	0.48584852446738264	0.4986709474556749	0.4106359359202691	0.4356641276502059	0.4218633671306341	0.4712872913357818	0.4681286870552409	0.41803137618538155	0.3714613661291058	0.4212499591174362	0.4229397483051215	0.3929874085851343	0.37588958088454844	0.4523363295247341	0.3791485518810185	0.39977690268326493	0.32992389320020327	0.4218816885592734	0.42347125136194325	0.37807600362907867	0.35649250630796064	0.4055050990199079	0.32647243905732215	0.32326828278809827	0.32584453532454216	0.3314409546344993
395	0.637040360405232	0.5896448897099095	0.4228299974787331	0.40428634902656946	0.43035802397328526	0.4127056062366382	0.386190005208602	0.39710936662662416	0.4426807807131461	0.4449502804637109	0.5829346719805281	0.652734769102759	0.6716590653819992	0.6585123597756556	0.5079111056802362	0.44895600272021247	0.5446088523390608	0.5062112532700825	0.5362511364465731	0.5459677859906248	0.1857402952637837	0.1590401909705973	0.4813099061206566	0.44956539529904	0.5322301157862499	0.43014966711311836	0.46862826083540343	0.4352774315152148	0.45537999050381245	0.4588053920150081	0.42108355217505095	0.33108993875550974	0.3818788634615506	0.3697602632973437	0.371273601700336	0.35686261100573036	0.41551226069200137	0.37034952405078536	0.3665229260445807	0.32880527343838506	0.4314877996514135	0.4545824321439138	0.3352896668640747	0.3504819535264778	0.38027829747278286	0.36119597517428154	0.29778569508697705	0.31394442278534906	0.3460285115992693
396	0.6906870088888306	0.6354503119745902	0.40688121684598827	0.3723581028197385	0.44138820316496447	0.44926291347470004	0.3406396019589261	0.38247052796016057	0.4823076881133608	0.45419858113528583	0.5714420925538828	0.6382451136154541	0.6450781592191374	0.6369175546714396	0.49296131005435057	0.40838368745945147	0.5512221904174913	0.5125998717461496	0.5261900213791566	0.5536685053383366	0.2080051387654637	0.1752739909455332	0.445186513337473	0.4020039338068006	0.47320346516616096	0.3760274249569145	0.5077764285848444	0.47172900355711966	0.5071162652426608	0.4893042072237141	0.43767660730503694	0.35293793218136693	0.3501128343720563	0.3724443954883304	0.38337719716249125	0.3755287295580525	0.4511418314763714	0.3881529650700043	0.4051296342820537	0.3427833447217123	0.4915517701211964	0.47168553968304466	0.39475841037861753	0.3645488160479326	0.4081327222290835	0.36700799759834074	0.3449695224179801	0.33731489138734083	0.3867334249966887
397	0.6552210091097331	0.6718411264271086	0.4485085778413972	0.4495094748356817	0.416688517274019	0.46774359483640204	0.3299804373197055	0.37853329863694535	0.521636751959281	0.44552184994504496	0.5859299424099191	0.6452170530916683	0.6705395627331807	0.6359846241277896	0.44218480443018676	0.38600750388017296	0.5071959487294612	0.4632606849566214	0.5079932714771671	0.5141133317247154	0.15696441045307552	0.13085288897441455	0.4245946132991337	0.42497169613704705	0.44798325399533656	0.3576157100068842	0.4719104177259264	0.4273777410771341	0.4599314403592464	0.45191280884165036	0.39843614223817925	0.31379723268282855	0.39113641822237344	0.4124567765092073	0.42229647150738703	0.4084992847423868	0.4192605664767589	0.39096337679244947	0.40352542850616957	0.3497051301364503	0.43207172607200023	0.46561334710667723	0.3913906070352225	0.38336385130022627	0.40938184444503606	0.3699639567884289	0.33277446259827775	0.34807530382071616	0.34937571095127684
398	0.6445067853855724	0.6186050243414778	0.3330860267470972	0.33769435136566833	0.4356025106278152	0.406162278212756	0.3061464197510824	0.3141199428412065	0.5105116306555715	0.4570556261819544	0.5716977905857049	0.6296445293915425	0.6397760499147326	0.633622371501018	0.45423833515415357	0.36348516476749837	0.5267158163359873	0.4887358164238795	0.468362897210676	0.46598429601411795	0.19343145979639545	0.18605837232086025	0.45382016185259255	0.3899920196416328	0.4499406184359918	0.327613812000222	0.41428557362270463	0.3795656905303697	0.4416538397543931	0.4334727681169188	0.3919384903314358	0.30961036545822834	0.34714556392452495	0.3565254095903733	0.35367922862361767	0.33270358148697166	0.38464094995238374	0.34003887752571976	0.353320897193506	0.31282696318983577	0.37386678887755986	0.39669408755541163	0.3419517120816894	0.3416624885440654	0.3722990949416476	0.3028547564638941	0.2896771123230699	0.3185287756354278	0.3027433031550775
399	0.5917921488731028	0.5428038196798449	0.31062324026067956	0.29924310469101756	0.3432291924885884	0.3580330510555943	0.24055113359291042	0.2756905889318264	0.3421393680673011	0.3460004577098806	0.49369678743802436	0.5536633218464809	0.586282746845324	0.5820239640517295	0.44179689363348446	0.3767628170972801	0.4988123616150325	0.4729603222691872	0.4223926299904388	0.457669113357131	0.1296402703915531	0.12021193602574355	0.40144091792302183	0.38250123328087493	0.4446934672859545	0.3341521408665974	0.3923850788146854	0.3764424107692436	0.4124697446431253	0.4100341081052427	0.35146655783014474	0.2944680735435418	0.29238819474243577	0.29210191252275414	0.28829389870111655	0.27895890594304557	0.32385978288467726	0.2889130478499518	0.29300341120119394	0.2667008965228729	0.3806565615021135	0.386598664012243	0.2761406465527093	0.2785506440620027	0.3166555602041753	0.3037158226300308	0.24180285620685435	0.24890317366740383	0.28441905824133534
400	0.6362544168705183	0.5410986174873066	0.4619028542092246	0.4178466013150574	0.4339743100833839	0.42645524613648267	0.283266886268727	0.2649879034510018	0.4321740831632374	0.37109707865956904	0.527604759780633	0.568615601340901	0.6359261313299679	0.6077309953658134	0.44616729793830706	0.39130273930391685	0.5055698206526391	0.45246909899388754	0.5430402295006571	0.5394927927039953	0.19332987954689432	0.18286146250634508	0.4508033638068737	0.41863708008202083	0.4664872732956678	0.35223848597579177	0.43146670633294565	0.39729593291271265	0.41759552381647375	0.42148875467127006	0.3992403362516655	0.3250696547567209	0.3892393137547782	0.37156331146823407	0.357019036238713	0.35204781570463567	0.3980092819846256	0.3623746020663959	0.3680277427943135	0.32590399550882976	0.41827940116961115	0.4258632286746774	0.3683334409153302	0.37234028205075076	0.3892753461355305	0.36461438410321506	0.32839195256981535	0.325653871593562	0.3295326562469512
401	0.6755914953619808	0.6047587858993599	0.4567280618691341	0.4213343541725869	0.46877749461325113	0.4513214845840974	0.33552171720205887	0.34143903429870526	0.4201426505864819	0.4281374410438466	0.569460332911917	0.6322868417380827	0.6730354313540127	0.6693099855714527	0.42084521052285445	0.3224223592242414	0.47451757313229914	0.43172249220843584	0.3987368101275993	0.42528370804230975	0.1910736572355296	0.20857278994117578	0.5139282687309157	0.4872629688527444	0.4178896216156821	0.32053438586474636	0.4709265489674661	0.4344068013485556	0.4760980588550898	0.4654696194392118	0.4573134161190976	0.3867710775014907	0.4003446044800942	0.4043581851420089	0.40805078093155556	0.38592634606446125	0.42778337706484265	0.37651850169564105	0.3782760625722164	0.3375427908915768	0.44373997594893555	0.4436252740492091	0.3805625663428271	0.38795973056517047	0.39111085190428524	0.35518349401142923	0.33339061300638123	0.33448419905552235	0.3739922530220474
402	0.5457048399347768	0.5133707575474358	0.34823636864533175	0.3437350899861613	0.3893539730527776	0.3500213564985705	0.2766536295001102	0.28545445884059734	0.37032990845492747	0.37478772416722966	0.5097565288656405	0.555485495853457	0.6107007684033179	0.5844697868136655	0.44436072203181054	0.3678591105497816	0.4527208021006955	0.4091469609956782	0.4049682424129257	0.4464401379709829	0.17429092929135545	0.15779397239605258	0.44028134020214316	0.4286054041183509	0.4574075702962586	0.3562565384688337	0.42615107037438177	0.385723974404655	0.44362101553784805	0.41974232249080073	0.3772083249414779	0.2806443851806567	0.3665936511930078	0.315347013017413	0.3188484422371519	0.34805522583000514	0.34232823759927383	0.334001554468063	0.3149807724810871	0.302570749339854	0.378542877468211	0.39046576493801904	0.29305048153806096	0.30746690097970103	0.32735982067274577	0.3102286891917166	0.25709063033006085	0.25581636982945244	0.30311956296281917
403	0.6063160019452252	0.5549297058873467	0.3383217429894411	0.32092359242648194	0.36671386079617013	0.4095770926272351	0.30460611100730156	0.335000113835589	0.42401385338202097	0.4232961649302438	0.552611709080961	0.6201751122435236	0.6420095901055808	0.6411845508094365	0.451814025937421	0.34067212352423054	0.5010537574643182	0.4233969590094591	0.4632223385970663	0.47929965461472135	0.1894642543229695	0.17314797337534588	0.42674319202551697	0.39804090758016786	0.4638647632266486	0.34104633540479784	0.414302117741201	0.399277748655124	0.4412124966642673	0.4385067254840091	0.38427357125740325	0.31536423328639024	0.3112408519954757	0.34069735555472125	0.3535264539302428	0.35310472787591857	0.37758226279517254	0.3621154588616452	0.3088700524283974	0.30918537445331684	0.39675664211025485	0.40850513811098543	0.30162406908839423	0.3212658489839179	0.3417001157538447	0.3150732152026873	0.27009036707266276	0.29168453076326273	0.30038664833487994
404	0.5717327728779836	0.5207119902666765	0.31931530012675713	0.2980510205100404	0.3269893073165425	0.33377530093808727	0.29044924746124884	0.3186511020706104	0.35985157512048477	0.35725247308056346	0.48892294707236744	0.5522991476663618	0.5767908124072192	0.568318490353567	0.4267728423091979	0.3537241372533509	0.4903666740529249	0.41929250208388574	0.45295620816997184	0.4619663895306239	0.16044228497471716	0.16567451397249902	0.3808146949285354	0.39261506702309246	0.41004143939882365	0.3288352112129249	0.3634845494799616	0.34060052433634935	0.3800084980385784	0.3661900437403346	0.329421810526144	0.2651756119222707	0.30014922779645475	0.29014148168131315	0.2935773588059849	0.2918392822244837	0.32563255654170276	0.2963905702460342	0.29665060689668266	0.26198799360219116	0.35151513462051165	0.3507652782708091	0.30420209710074186	0.2968706097432617	0.31461548243383713	0.27639624864551504	0.27289497613055386	0.2781271164847591	0.2824231234536462
405	0.6709933553777084	0.6093112781941051	0.4107160384544428	0.37306735230130783	0.47197050528962714	0.46291234700320316	0.33001818556807455	0.36042597332703935	0.43592297063254165	0.4311885644692518	0.5882626380277756	0.6241776335070559	0.682439843727826	0.6692405761911628	0.47529462694372054	0.4130132295864127	0.5366094019347578	0.5001960416853982	0.4405002015163171	0.4248071000235152	0.19545252560944018	0.20350884486096543	0.5128848641453669	0.5003176693786701	0.45888461949588855	0.3754356699550635	0.48653789873762515	0.4371483941364317	0.45778057945462536	0.4510597185576831	0.4139584655939897	0.31271093613931583	0.3693292441097147	0.3853186681075852	0.36440107939293026	0.3722401696794682	0.4458444256565367	0.39546441891569356	0.37013728565307613	0.3421162390904161	0.46435618456801836	0.46562714972001085	0.36222433016873534	0.36781190255110047	0.40478301392919347	0.36471266897973914	0.311640279217507	0.3233419167754593	0.3465246197774008
406	0.6852110186283206	0.5997605329869634	0.3692972021504752	0.34687264454909544	0.3701052123825149	0.37410521610950354	0.28807221490307894	0.29911005188967515	0.38953096139734755	0.4105172610320734	0.5224865842277607	0.5914860795255277	0.6259465593017434	0.5901560975958198	0.43877603191170766	0.3450783597026458	0.48508959061248025	0.410633918107371	0.4838850700093213	0.48501133386616535	0.1494204290369219	0.14640208652513625	0.43685559361290155	0.3799889475062493	0.47019126576876485	0.34750119024586834	0.4012267907201616	0.37150894192145884	0.4127741003693865	0.39946858657674583	0.3464357582237049	0.2896621858904295	0.34679592252639163	0.3505276741030316	0.31369691184421994	0.3130983111408192	0.37186224685367075	0.3438428911263985	0.3168526412375163	0.30126623386110785	0.37759604507607875	0.39637778666584284	0.3259253434305164	0.3184410924895693	0.35536168904323273	0.3285671499493305	0.29352572935948945	0.29817152332379465	0.2700399833772597
407	0.6038874391175969	0.5636048725744812	0.4301575661340516	0.3844824739000422	0.48046352261220704	0.4518785260459549	0.2874906715027133	0.28056026815111246	0.38569741198231094	0.44938391165774755	0.5493090949678483	0.641611948976155	0.6464557689200874	0.6460014194376447	0.4838425126406198	0.43323743906125867	0.5236853631306905	0.48655245969510263	0.5230779671715259	0.5068315277153181	0.20093534464003082	0.1906264164343094	0.46261191100635934	0.49020804640000987	0.5327372529354398	0.4173728520520428	0.4656560926110059	0.41459203747107215	0.4492277006590141	0.4432328584008861	0.4223711669756253	0.3635076620017411	0.4029687380371837	0.4133125179919954	0.39099862073807445	0.3649196965498902	0.41153509077260597	0.3667628354024757	0.35988704004659944	0.32505085423587	0.44882033038154173	0.44953728494207806	0.37506798894817656	0.35820043729319123	0.3891409254574902	0.35904304427258393	0.3350832957038407	0.3265931626806846	0.3649803943289535
408	0.548180348434103	0.5946536721068617	0.3551445645978957	0.33493184190805125	0.33646016292083286	0.3905245261557382	0.29213269461645	0.32693755920246786	0.3494231359012018	0.32471314826420977	0.4766932545548538	0.5289206321351253	0.6248702746142694	0.6116425723291598	0.426183342826791	0.34665266565119185	0.4957509689815849	0.44198012894870775	0.48894851873422684	0.48431924929990006	0.17082964116694602	0.15843482729077815	0.42311154283341085	0.4164696431520372	0.42391091755637617	0.34977258040294684	0.4328535878939817	0.414789139234436	0.39100281087623184	0.38869023681797815	0.346086429546356	0.286652237244339	0.26527126173313403	0.282216628173976	0.33861533616068185	0.34472716799733427	0.38203385697533787	0.3554549127073344	0.33652770379941976	0.30452426882202066	0.4248120565570769	0.4439167481479516	0.29887898887851205	0.29802693548708575	0.3449094074539546	0.31448088658408574	0.2659051238721896	0.27213355615138124	0.296077843115592
409	0.4546718566178721	0.4483755846470524	0.31725782780636586	0.3018411421087748	0.35904132463912236	0.35890947998083905	0.23538973339588762	0.2493683968946835	0.38957301647025405	0.34535582026905925	0.5142964040124403	0.5255854631354608	0.5923627375994805	0.5348173336000488	0.37649172800609715	0.29867534672819684	0.43839663524885747	0.37869192009359015	0.4612699738251807	0.45252381722242685	0.1502121040053078	0.13290208554584299	0.3640047417895278	0.32770444404443233	0.36356707283837486	0.2848063933099042	0.3646437433533424	0.35665316767098987	0.2988266192429671	0.33151618358353746	0.3174385119077796	0.278747337784696	0.27008872172392373	0.3019763315657233	0.28193090015112904	0.27624580909490576	0.31185422165777205	0.28637798673281634	0.27745736129020604	0.2632786087476451	0.33451128043403494	0.35377741349287634	0.30885675588018313	0.31231214448535244	0.3112203939621339	0.2916266239383598	0.2681299926168875	0.28078036238998433	0.2642298980051989
410	0.7022211249308449	0.6388473844737494	0.4285093744990046	0.40454209045398104	0.4847594703836836	0.4587588908937941	0.37874751240860627	0.37448797408351375	0.4179720784434125	0.46922919331087837	0.5701109525866759	0.6512030479112135	0.6716381653098646	0.657601389158738	0.473286367926594	0.40177214295923874	0.4878255949000808	0.46272107362643766	0.4623973945657463	0.4868500399756815	0.1918329621978778	0.1939302086661052	0.48505719134853037	0.45566872898686944	0.489262070826207	0.37680196744625444	0.538272732931842	0.491701826207686	0.5059003853879641	0.4969557977111829	0.43328431257275485	0.3395096705212004	0.41822499128560264	0.4171786422760189	0.3932753676218082	0.4258070199262534	0.4518869754513503	0.42761982516304986	0.4075879667108721	0.3803438872901442	0.4894750753134403	0.4948332960203186	0.4339092905815839	0.42630460798321856	0.42666178016651873	0.3883326454496391	0.3692857137772794	0.3773564403994682	0.40466772127398076
411	0.628471215077879	0.5854087684696151	0.39646908229565786	0.3743138987088624	0.39903948781623744	0.42464799359024225	0.3559636275971881	0.34893864968571864	0.41788294380137914	0.40079893580252635	0.5720383669120072	0.6008991199946963	0.6552592128758989	0.6124061425662677	0.47121580774891236	0.3902812259241788	0.5091217301236	0.4261382143542135	0.5074447716746875	0.46842294859833034	0.19220214494612195	0.15768130314109438	0.4308674558846674	0.38106293176330447	0.4711184253979762	0.3633407250182247	0.4728588864475448	0.4644588505310806	0.42615911308251225	0.4250048501145364	0.43328949282542734	0.3527880432538155	0.3248977331899987	0.3387392393083457	0.3625910479212222	0.37082769222471756	0.41918321955460086	0.37747605192195655	0.3710732349063893	0.3389475077327133	0.47285643797519356	0.48423170752580463	0.3441633536558636	0.35984224902791234	0.4121515756810721	0.3836323839099541	0.3087333206312019	0.3164462544120707	0.3542337612695883
412	0.7356503161319773	0.6953731939880785	0.4801269346244881	0.4189799758725431	0.42822291302469356	0.44970572777939577	0.36075627010140865	0.38076040790318766	0.48962018692091935	0.463796883277113	0.5866698514621336	0.648041013308465	0.6789621937158035	0.6628615810883431	0.5478061706514469	0.46577541962625046	0.5927395256949279	0.5488133450781241	0.559941911202846	0.576902142354358	0.17265963676512253	0.16976518114355008	0.4994119116833459	0.46063622499330825	0.5400029453358814	0.4282852200105861	0.5145014774203649	0.4636669599185102	0.4682998119353173	0.46534178617371225	0.46856142566027364	0.39682122476693094	0.3336325987470567	0.3574382312706978	0.419492707046509	0.41546840449955535	0.47001337811642824	0.433631469101071	0.4040321257641247	0.37132034139904263	0.4642678971783562	0.47346912703274496	0.3664037674549869	0.3810456782938906	0.4018312610448161	0.3777906140256321	0.31841194899922404	0.3300952530444792	0.3808793213898527
413	0.6194277803580488	0.6290704128256737	0.4250360677228069	0.38120235464040664	0.4275419919441571	0.42949601897932094	0.30149960011055493	0.3322045495416217	0.41857882057496704	0.42105891018749525	0.5704457566329525	0.6280953937958393	0.6740388282605594	0.6622015879165252	0.512715856417638	0.4317533916336986	0.5551833659316844	0.5046816048391952	0.5579539622804199	0.5607526100470083	0.17900069014205194	0.17750902621122838	0.523981119877303	0.4749722937212629	0.5246271221456305	0.42765981484216714	0.41752121152492633	0.40753165315158657	0.415270428705206	0.41533509465959395	0.38935040375037455	0.2947283628420344	0.372019944572689	0.37560981440061486	0.3557427063162119	0.34323914016070955	0.38334111491691913	0.35101677239062795	0.36679625680200145	0.3359029288418669	0.4151321737941648	0.4185028051315087	0.35492337538635005	0.355325437568688	0.3734968113980582	0.3434244502693517	0.30378369645359976	0.3134002696255381	0.31589041133320905
414	0.6708211438455792	0.6677722081640406	0.4709852812363892	0.39134110796575594	0.48915867380493033	0.46850979182215924	0.32581031395238297	0.3582341956322416	0.4980755579866966	0.4175047417154215	0.5896787534852719	0.6108461862507779	0.6787865251911509	0.6516691804672369	0.5050894148969688	0.4301990439634803	0.5612109112107297	0.5090051106845029	0.5680676950601828	0.5509884273900214	0.19622050073720962	0.16771658991611166	0.5360458759477321	0.43338150736050496	0.5411299709955931	0.4074411437085425	0.45275871671690704	0.42054437339046047	0.4694703335939382	0.4687584346479178	0.4179974712490835	0.32421607092734783	0.42007757539059987	0.4091373173329957	0.38711937639371086	0.34629346461678345	0.4117019478492126	0.38274994271486	0.36075377080968934	0.313147862174904	0.4223259464187185	0.41686138158834	0.35778530985736995	0.35525659308662527	0.3760712766605858	0.3547605164354884	0.3128264403373842	0.32394566765751415	0.3470701664194668
415	0.7052009231382055	0.656650535456058	0.3440486025854379	0.32994738784778604	0.3961586481165372	0.4325366383475536	0.3480942537370674	0.3975227203182306	0.43114793908155424	0.39207105045383567	0.53448255971805	0.571772566565009	0.6337722468557957	0.6018455363591921	0.42489787773719934	0.33951662957950074	0.48672950437104157	0.43259918898676364	0.5105339367397768	0.5357291958700166	0.16421122759710544	0.1518640493008545	0.4133752834263242	0.3659045806681531	0.39688122292851546	0.31013220648868733	0.44245291304644113	0.42827474382605396	0.46509797465400265	0.4663648931544493	0.44937546914651666	0.35412705901829505	0.31514241072082316	0.36182357011613064	0.3865953793043174	0.3623098964463353	0.38537191302132556	0.3383092750186105	0.38341145882294797	0.2943013995140276	0.41219211211902274	0.4163177748714459	0.34025920332211734	0.30707457496038015	0.3665620097120603	0.3103686452563781	0.28387908183866595	0.2941218232179768	0.31068482629661787
[truncated: 415 more rows]
[truncated: 68 more columns]
